# Supplementary material for: Prediction of Disease-Related Interactions between MicroRNAs and Environmental Factors Based on a Semi-Supervised Classifier
Source: PLoS One. 2012 Aug 24;7(8):e43425. doi: 10.1371/journal.pone.0043425 (PMC3427386; doi:10.1371/journal.pone.0043425)
Supplement: Table S1 — All the experimentally supported human disease-related miRNA-EF interactions, which is regarded as the gold standard dataset for the performance evaluation in the term of cross validation and case study. (XLS) [file pone.0043425.s003.xls]

## Sheet: Sheet1
let-7a	Acute promyelocytic Leukemia	Retinoic Acid
let-7a	Brain tumors	radiation
let-7a	Breast Cancer	Estradiol (E2)
let-7a	Breast Cancer	hypoxia
let-7a	Breast Cancer	metformin
let-7a	Cellular defense against exogenous stress and generalized cellular response to genotoxic oxidative	Etoposide
let-7a	Cellular defense against exogenous stress and generalized cellular response to genotoxic oxidative	radiation
let-7a	Colon Cancer	hypoxia
let-7a	Hepatocellular carcinoma	Epigallocatechin gallate (EGCG)
let-7a	Leukemia	Retinoic Acid
let-7a	Lung Cancer	radiation
let-7a	Pancreatic Cancer	radiation
let-7a	Squamous cell carcinoma	radiation
let-7a	Xenograft tumor	gemcitabine
let-7b	Breast Cancer	Estradiol (E2)
let-7b	Cellular defense against exogenous stress and generalized cellular response to genotoxic oxidative	Etoposide
let-7b	Cellular defense against exogenous stress and generalized cellular response to genotoxic oxidative	H2O2
let-7b	Cellular defense against exogenous stress and generalized cellular response to genotoxic oxidative	radiation
let-7b	Colorectal Cancer	cetuximab (Caco-2 and HCT-116)
let-7b	Pancreatic Cancer	gemcitabine
let-7b	Xenograft tumor	gemcitabine
let-7c	Breast Cancer	Estradiol (E2)
let-7c	Breast Cancer	hypoxia
let-7c	Colon Cancer	hypoxia
let-7c	Leukemia	Retinoic Acid
let-7c	Pancreatic Cancer	gemcitabine
let-7c	Xenograft tumor	gemcitabine
let-7d	Breast Cancer	Estradiol (E2)
let-7d	Breast Cancer	hypoxia
let-7d	Cellular defense against exogenous stress and generalized cellular response to genotoxic oxidative	H2O2
let-7d	Cellular defense against exogenous stress and generalized cellular response to genotoxic oxidative	radiation
let-7d	Cocaine addiction	cocaine
let-7d	Colon Cancer	hypoxia
let-7d	Leukemia	Retinoic Acid
let-7d	Pancreatic Cancer	gemcitabine
let-7d	Xenograft tumor	gemcitabine
let-7e	Breast Cancer	Estradiol (E2)
let-7e	Breast Cancer	hypoxia
let-7e	Cellular defense against exogenous stress and generalized cellular response to genotoxic oxidative	Etoposide
let-7e	Cellular defense against exogenous stress and generalized cellular response to genotoxic oxidative	H2O2
let-7e	Cellular defense against exogenous stress and generalized cellular response to genotoxic oxidative	radiation
let-7e	Colon Cancer	hypoxia
let-7e	Colorectal Cancer	cetuximab (Caco-2 and HCT-116)
let-7e	Ovarian Cancer	adriamycin
let-7e	Ovarian Cancer	carboplatin/cisplatin with paclitaxel
let-7e	Pancreatic Cancer	gemcitabine
let-7f	Breast Cancer	hypoxia
let-7f	Colon Cancer	hypoxia
let-7f	Leukemia	adriamycin
let-7f	Xenograft tumor	gemcitabine
let-7g	Breast Cancer	5-fluorouracil
let-7g	Breast Cancer	Estradiol (E2)
let-7g	Breast Cancer	hypoxia
let-7g	Cellular defense against exogenous stress and generalized cellular response to genotoxic oxidative	Etoposide
let-7g	Cellular defense against exogenous stress and generalized cellular response to genotoxic oxidative	radiation
let-7g	Colon Cancer	hypoxia
let-7g	Gastric Cancer	hydroxycamptothecin (HCPT)
let-7g	Leukemia	adriamycin
let-7g	Lung Cancer	radiation
let-7i	Brain tumors	radiation
let-7i	Breast Cancer	Estradiol (E2)
let-7i	Breast Cancer	cis-platinum
let-7i	Cellular defense against exogenous stress and generalized cellular response to genotoxic oxidative	Etoposide
let-7i	Cellular defense against exogenous stress and generalized cellular response to genotoxic oxidative	radiation
let-7i	Hepatocellular carcinoma stem cell	DEN
let-7i	Ovarian Cancer	cis-platinum
let-7i	Squamous cell carcinoma	radiation
mir-1	Breast Cancer	Estradiol (E2)
mir-1	Human Skeletal muscle adaptation to physiological stimuli	exercise
mir-1	Insulin resistance changes	Insulin
mir-1	Sarcopenia	anabolic stimulus
mir-1	Skeletal muscle development changes	exercise
mir-1	Xenograft tumor	gemcitabine
mir-100	Cellular defense against exogenous stress and generalized cellular response to genotoxic oxidative	Etoposide
mir-100	Cellular defense against exogenous stress and generalized cellular response to genotoxic oxidative	radiation
mir-100	Chronic Myeloid Leukemia	Imatinib
mir-100	Colorectal Cancer	5-fluorouracil
mir-100	Colorectal Cancer	irinotecan (CPT-11)
mir-100	Glioma	radiation
mir-100	Head and neck Squamous cell carcinoma	docetaxel
mir-100	Leukemia	daunorubicin
mir-100	Leukemia	vincristine
mir-100	Oral Squamous cell carcinoma	radiation
mir-100	Ovarian Cancer	adriamycin
mir-100	Prostate Cancer	radical prostatectomy
mir-101	Breast Cancer	hypoxia
mir-101	Colon Cancer	hypoxia
mir-101	Head and neck Squamous cell carcinoma	docetaxel
mir-101	Innate immune responses of Macrophages	LPS
mir-101	Innate immune responses of Macrophages	dexamethasone
mir-101	Innate immune responses of Macrophages	peptidoglycan
mir-101	Innate immune responses of Macrophages	polyinosinic-polycytidylic acid
mir-103	Breast Cancer	Estradiol (E2)
mir-103	Breast Cancer	hypoxia
mir-103	Colon Cancer	hypoxia
mir-103	Leukemia	hemin
mir-106a	Brain tumors	radiation
mir-106a	Breast Cancer	hypoxia
mir-106a	Chemical carcinogenesis	anti-benzo[a]pyrene-trans-7,8-diol-9,10-epoxide
mir-106a	Colon Cancer	hypoxia
mir-106a	Oesophageal Cancer	5-fluorouracil
mir-106a	Oesophageal Cancer	cisplatin
mir-106a	Squamous cell carcinoma	radiation
mir-106b	Lung Cancer	radiation
mir-107	Breast Cancer	17beta-estradiol
mir-107	Breast Cancer	Estradiol (E2)
mir-107	Breast Cancer	hypoxia
mir-107	Colon Cancer	hypoxia
mir-107	Leukemia	Retinoic Acid
mir-10a	Breast Cancer	cisplatin
mir-10a	Hepatocellular carcinoma	Epigallocatechin gallate (EGCG)
mir-10a	Pancreatic Cancer	Retinoic Acid
mir-10b	Breast Cancer	Estradiol (E2)
mir-10b	Hepatocellular carcinoma stem cell	DEN
mir-122	Chronic hepatitis B viral infections	alcohol
mir-122	Chronic hepatitis B viral infections	d-galactosamine
mir-122	Chronic liver disease	hepatitis C virus (HCV)
mir-122	Hepatocellular carcinoma	Sorafenib
mir-122	Hepatocellular carcinoma	diet
mir-122	Hepatocellular carcinoma	hepatitis B virus (HBV)
mir-122	Hepatocellular carcinoma	hepatitis C virus (HCV)
mir-122	Serum cholesterol and triglycerides changes	GW4064
mir-122	Serum cholesterol and triglycerides changes	chenodeoxycholic acid
mir-1226	Brain tumors	radiation
mir-1226	Squamous cell carcinoma	radiation
mir-122a	Breast Cancer	hypoxia
mir-122a	Colon Cancer	hypoxia
mir-124	Cocaine addiction	cocaine
mir-124a	Adaptation to stress, metabolism, immunity, and neuronal development	Glucocorticoids (GCs)
mir-124a	Breast Cancer	Estradiol (E2)
mir-124b	Colon Cancer	5-fluorouracil
mir-125a	Breast Cancer	docetaxel
mir-125b	Alzheimer s disease	iron- and aluminum-sulfate
mir-125b	Astrogliosis	interleukin-6 (IL-6)
mir-125b	Breast Cancer	hypoxia
mir-125b	Cellular defense against exogenous stress and generalized cellular response to genotoxic oxidative	Etoposide
mir-125b	Cellular defense against exogenous stress and generalized cellular response to genotoxic oxidative	radiation
mir-125b	Cellular responses to hyperthermia stress	heat stress
mir-125b	Colon Cancer	hypoxia
mir-125b	HIV infection	opioids
mir-125b	Leukemia	daunorubicin
mir-125b	Leukemia	vincristine
mir-125b	Oral Squamous cell carcinoma	radiation
mir-125b	Ovarian Cancer	carboplatin/cisplatin with paclitaxel
mir-125b	Rectal Cancer	Capecitabine
mir-126	Bladder Cancer	5-Aza-CdR
mir-126	Bladder Cancer	phenylbutyric acid (PBA)
mir-126	Breast Cancer	Estradiol (E2)
mir-126	Breast Cancer	docetaxel
mir-126	Breast Cancer	hypoxia
mir-126	Chronic Myeloid Leukemia	Imatinib
mir-126	Colon Cancer	hypoxia
mir-126	Gastric Cancer	hydroxycamptothecin (HCPT)
mir-126	Hepatocellular carcinoma	alcohol
mir-126	Leukemia	hemin
mir-126	Lung Cancer	radiation
mir-127	Bladder Cancer	5-Aza-CdR
mir-127	Bladder Cancer	phenylbutyric acid (PBA)
mir-127	Gastric Cancer	5-aza-2-deoxycytidine
mir-127	Gastric Cancer	trichostatin A
mir-128	Alzheimer s disease	iron- and aluminum-sulfate
mir-128	Breast Cancer	hypoxia
mir-128	Colon Cancer	hypoxia
mir-1285	Brain tumors	radiation
mir-1285	Squamous cell carcinoma	radiation
mir-128a	Breast Cancer	Estradiol (E2)
mir-128a	Xenograft tumor	gemcitabine
mir-128b	Breast Cancer	Estradiol (E2)
mir-128b	Lung Cancer	radiation
mir-129	Gastric Cancer	5-aza-2-deoxycytidine
mir-129	Gastric Cancer	trichostatin A
mir-129	Hepatocellular carcinoma	Epigallocatechin gallate (EGCG)
mir-129	Xenograft tumor	gemcitabine
mir-13	Bladder Cancer	5-Aza-CdR
mir-13	Bladder Cancer	phenylbutyric acid (PBA)
mir-130a	Breast Cancer	adriamycin
mir-130a	Head and neck Squamous cell carcinoma	docetaxel
mir-130a	Hepatocellular carcinoma	hepatitis C virus (HCV)
mir-130a	Leukemia	hemin
mir-130a	Lung Cancer	radiation
mir-130a	Ovarian Cancer	carboplatin/cisplatin with paclitaxel
mir-130b	Hepatocellular carcinoma	hepatitis C virus (HCV)
mir-132	Bladder Cancer	5-Aza-CdR
mir-132	Bladder Cancer	phenylbutyric acid (PBA)
mir-132	Colon Cancer	5-fluorouracil
mir-132	Metabolic syndrome	Omental fat
mir-132	Ovarian Cancer	gemcitabine
mir-133a	Colon Cancer	5-fluorouracil
mir-133a	Human Skeletal muscle adaptation to physiological stimuli	exercise
mir-133a	Insulin resistance changes	Insulin
mir-133a	Sarcopenia	anabolic stimulus
mir-133a	Skeletal muscle development changes	exercise
mir-133a	Squamous cell carcinoma	PKM2
mir-133a	Xenograft tumor	gemcitabine
mir-133a	islet dysfunction	glucose
mir-133b	Human Skeletal muscle adaptation to physiological stimuli	exercise
mir-133b	Squamous cell carcinoma	PKM2
mir-134	Bipolar disorder	lithium
mir-134	Bipolar disorder	valproate
mir-134	Bladder Cancer	5-Aza-CdR
mir-134	Bladder Cancer	phenylbutyric acid (PBA)
mir-134	Chronic Myeloid Leukemia	Imatinib
mir-135b	Colon Cancer	5-fluorouracil
mir-137	Rectal Cancer	Capecitabine
mir-137	Uveal melanoma	5-aza-2-deoxycytidine
mir-137	Uveal melanoma	trichostatin A
mir-138	Breast Cancer	hypoxia
mir-138	Cellular responses to hyperthermia stress	heat stress
mir-138	Colon Cancer	hypoxia
mir-138	Leukemia	vincristine
mir-139	Bladder Cancer	5-Aza-CdR
mir-139	Bladder Cancer	phenylbutyric acid (PBA)
mir-139	Xenograft tumor	gemcitabine
mir-14	Insulin level changes	nutrition
mir-140	Inflammatory responses of airway smooth muscle (ASM)	proinflammatory stimulus
mir-140	Osteosarcoma tumor	5-fluorouracil
mir-140	Osteosarcoma tumor	methotrexate
mir-141	Breast Cancer	docetaxel
mir-141	Breast Cancer	hypoxia
mir-141	Chronic Myeloid Leukemia	Imatinib
mir-141	Colon Cancer	5-fluorouracil
mir-141	Colon Cancer	hypoxia
mir-142	Ovarian Cancer	topotecan
mir-143	Breast Cancer	Estradiol (E2)
mir-143	Chronic HCV infection	IFNa-2b/ribavirin
mir-144	Brain tumors	radiation
mir-144	Squamous cell carcinoma	radiation
mir-145	Chronic HCV infection	IFNa-2b/ribavirin
mir-145	Influenza	swine influenza virus (SIV)
mir-146a	Alzheimer s disease	Resveratrol
mir-146a	Alzheimer s disease	curcumin
mir-146a	Bladder Cancer	5-Aza-CdR
mir-146a	Bladder Cancer	phenylbutyric acid (PBA)
mir-146a	Breast Cancer	Estradiol (E2)
mir-146a	Breast Cancer	cisplatin
mir-146a	Inflammatory responses; neurodegenerative disease	aluminum-sulfate- and reactive oxygen species (ROS)
mir-146a	Mycobacterium tuberculosis	Herpes simplex virus type-1 (HSV-1)
mir-146a	Poor fetal outcome	benzo(a)pyrene
mir-146a	Poor fetal outcome	cigarette smoke (CS)
mir-146a	Poor fetal outcome	nicotine
mir-146a	Severe and fatal lymphoproliferative disease	Human T-lymphotropic virus type 1 (HTLV-1)
mir-146a	T-cell Leukemia	Human T-cell leukemia virus type 1 (HTLV-1)
mir-146a	islet dysfunction	glucose
mir-146b	Bladder Cancer	5-Aza-CdR
mir-146b	Bladder Cancer	phenylbutyric acid (PBA)
mir-146b	Breast Cancer	Estradiol (E2)
mir-146b	islet dysfunction	glucose
mir-147	Colon Cancer	5-fluorouracil
mir-148a	Bladder Cancer	5-Aza-CdR
mir-148a	Bladder Cancer	phenylbutyric acid (PBA)
mir-148a	Chronic HCV infection	IFNa-2b/ribavirin
mir-148a	Oesophageal Cancer	5-fluorouracil
mir-148a	Oesophageal Cancer	cisplatin
mir-148b	Brain tumors	radiation
mir-148b	Hepatocellular carcinoma stem cell	DEN
mir-148b	Squamous cell carcinoma	radiation
mir-149	Xenograft tumor	gemcitabine
mir-150	HIV infection	opioids
mir-151	Brain tumors	radiation
mir-151	Colon Cancer	5-fluorouracil
mir-151	Squamous cell carcinoma	radiation
mir-152	Bipolar disorder	lithium
mir-152	Colon Cancer	5-fluorouracil
mir-152	Neuroblastoma risk	all-trans-retinoic acid (ATRA)
mir-153	Leukemia	Arsenic trioxide
mir-154	Xenograft tumor	gemcitabine
mir-155	Bipolar disorder	lithium
mir-155	Breast Cancer	adriamycin
mir-155	Inflammatory	Resveratrol
mir-155	Leukemia	adriamycin
mir-155	Pancreatic Cancer	gemcitabine
mir-155	Severe and fatal lymphoproliferative disease	Human T-lymphotropic virus type 1 (HTLV-1)
mir-15a	Acute promyelocytic Leukemia	Retinoic Acid
mir-15a	B-acute lymphoblastic Leukemia	Interleukin (IL)-23
mir-15a	Bipolar disorder	lithium
mir-15a	Breast Cancer	5-fluorouracil
mir-15a	Breast Cancer	curcumin
mir-15a	Leukemia	Arsenic trioxide
mir-15a	Leukemia	Retinoic Acid
mir-15b	Breast Cancer	curcumin
mir-15b	Breast Cancer	hypoxia
mir-15b	Cellular defense against exogenous stress and generalized cellular response to genotoxic oxidative	Etoposide
mir-15b	Cellular defense against exogenous stress and generalized cellular response to genotoxic oxidative	H2O2
mir-15b	Cellular defense against exogenous stress and generalized cellular response to genotoxic oxidative	radiation
mir-15b	Colon Cancer	hypoxia
mir-15b	Leukemia	Retinoic Acid
mir-15b	Lung Cancer	radiation
mir-16	Acute promyelocytic Leukemia	Retinoic Acid
mir-16	Breast Cancer	5-fluorouracil
mir-16	Breast Cancer	adriamycin
mir-16	Breast Cancer	curcumin
mir-16	Breast Cancer	docetaxel
mir-16	Breast Cancer	hypoxia
mir-16	Colon Cancer	hypoxia
mir-16	DNA-damage response	UV radiation
mir-16	Gastric Cancer	nicotine
mir-16	Hepatocellular carcinoma	Epigallocatechin gallate (EGCG)
mir-16	Leukemia	Arsenic trioxide
mir-16	Leukemia	Retinoic Acid
mir-16	Poor fetal outcome	cigarette smoke (CS)
mir-16	Xenograft tumor	gemcitabine
mir-17	Brain tumors	radiation
mir-17	Breast Cancer	Estradiol (E2)
mir-17	Colorectal Cancer	cetuximab (Caco-2 and HCT-116)
mir-17	Endometriosis	17beta-estradiol
mir-17	Endometriosis	ICI-182780 (Fulvestrant)
mir-17	Endometriosis	Mifepristone
mir-17	Endometriosis	medroxyprogesterone acetate
mir-17	Gastric Cancer	CagA
mir-17	Human umbilical vein endothelial cells homeostasis	radiation
mir-17	Lung Cancer	radiation
mir-17	Mantle cell lymphoma	radiation
mir-17	Metabolic syndrome	Omental fat
mir-17	Squamous cell carcinoma	radiation
mir-181a	Breast Cancer	17beta-estradiol
mir-181a	Breast Cancer	Tamoxifen
mir-181a	Breast Cancer	hypoxia
mir-181a	Breast Cancer	metformin
mir-181a	Chronic lymphocytic Leukemia	fludarabine
mir-181a	Chronic myelogenous Leukemia	Imatinib
mir-181a	Cocaine addiction	cocaine
mir-181a	Colon Cancer	hypoxia
mir-181a	Glioblastoma	radiation
mir-181a	Head and neck Squamous cell carcinoma	cisplatin
mir-181a	Leprosy	Mycobacterium leprae
mir-181a	Leukemia	adriamycin
mir-181a	Ovarian Cancer	adriamycin
mir-181a	Ovarian Cancer	gemcitabine
mir-181b	Breast Cancer	Tamoxifen
mir-181b	Breast Cancer	hypoxia
mir-181b	Chronic myelogenous Leukemia	Imatinib
mir-181b	Colon Cancer	hypoxia
mir-181b	Gastric Cancer	vincristine
mir-181b	Glioblastoma	Temozolomide
mir-181b	Head and neck Squamous cell carcinoma	docetaxel
mir-181b	Hepatocellular carcinoma	hepatitis C virus (HCV)
mir-181b	Leukemia	Retinoic Acid
mir-181b	Lung Cancer	cisplatin
mir-181b	Ovarian Cancer	adriamycin
mir-181b	Ovarian Cancer	gemcitabine
mir-181c	Bipolar disorder	lithium
mir-181c	Breast Cancer	hypoxia
mir-181c	Chronic myelogenous Leukemia	Imatinib
mir-181c	Colon Cancer	hypoxia
mir-181c	Glioblastoma	Temozolomide
mir-181d	Chronic myelogenous Leukemia	Imatinib
mir-181d	Head and neck Squamous cell carcinoma	docetaxel
mir-181d	Hepatocellular carcinoma	Epigallocatechin gallate (EGCG)
mir-182	Bladder Cancer	5-Aza-CdR
mir-182	Bladder Cancer	phenylbutyric acid (PBA)
mir-182	Colon Cancer	5-fluorouracil
mir-1826	Colon Cancer	5-fluorouracil
mir-1826	Colon Cancer	oxaliplatin
mir-183	Bladder Cancer	5-Aza-CdR
mir-183	Bladder Cancer	phenylbutyric acid (PBA)
mir-183	Chronic Myeloid Leukemia	Imatinib
mir-185	Colon Cancer	5-fluorouracil
mir-185	Ovarian Cancer	cisplatin
mir-186	Breast Cancer	hypoxia
mir-186	Colon Cancer	hypoxia
mir-186	Lung Cancer	curcumin
mir-186	Xenograft tumor	gemcitabine
mir-187	Xenograft tumor	gemcitabine
mir-188	Inflammatory responses of airway smooth muscle (ASM)	proinflammatory stimulus
mir-18a	Chronic HCV infection	IFNa-2b/ribavirin
mir-18a	Hepatocellular carcinoma	Epigallocatechin gallate (EGCG)
mir-18a	Hepatocellular carcinoma	DEN
mir-18a	Human umbilical vein endothelial cells homeostasis	radiation
mir-18a	Mantle cell lymphoma	radiation
mir-18b	Hepatocellular carcinoma	Epigallocatechin gallate (EGCG)
mir-18b	Leukemia	hemin
mir-191	Chronic Myeloid Leukemia	Imatinib
mir-191	Colon Cancer	5-fluorouracil
mir-191	Colon Cancer	oxaliplatin
mir-191	Hepatocellular carcinoma	dioxin
mir-192	Bladder Cancer	5-Aza-CdR
mir-192	Bladder Cancer	phenylbutyric acid (PBA)
mir-192	Breast Cancer	hypoxia
mir-192	Colon Cancer	hypoxia
mir-192	Colorectal Cancer	5-fluorouracil
mir-192	Hepatocellular carcinoma	hepatitis C virus (HCV)
mir-192	Non-small cell lung carcinoma	docetaxel
mir-193b	Bladder Cancer	5-Aza-CdR
mir-193b	Bladder Cancer	phenylbutyric acid (PBA)
mir-193b	Hepatocellular carcinoma	Sorafenib
mir-194	Non-small cell lung carcinoma	docetaxel
mir-194	Xenograft tumor	gemcitabine
mir-195	Breast Cancer	hypoxia
mir-195	Colon Cancer	hypoxia
mir-195	Head and neck Squamous cell carcinoma	docetaxel
mir-196a	Chronic HCV infection	hepatitis C virus (HCV)
mir-196a	Gastric Cancer	hydroxycamptothecin (HCPT)
mir-196b	Cellular responses to hyperthermia stress	heat stress
mir-196b	Chronic HCV infection	hepatitis C virus (HCV)
mir-196b	Chronic Myeloid Leukemia	Imatinib
mir-197	Breast Cancer	hypoxia
mir-197	Colon Cancer	5-fluorouracil
mir-197	Colon Cancer	hypoxia
mir-197	Colon Cancer	oxaliplatin
mir-197	Head and neck Squamous cell carcinoma	docetaxel
mir-197	Xenograft tumor	gemcitabine
mir-199a	Cardiac myocytes response to hypoxic damage	hypoxia
mir-199a	Chronic Myeloid Leukemia	Imatinib
mir-199a	Chronic hepatitis	hepatitis C virus (HCV)
mir-199a	Hepatocellular carcinoma	hepatitis B virus (HBV)
mir-199a	Pancreatic Cancer	curcumin
mir-199a	Xenograft tumor	gemcitabine
mir-19a	Breast Cancer	hypoxia
mir-19a	Colon Cancer	5-fluorouracil
mir-19a	Colon Cancer	hypoxia
mir-19a	Hepatocellular carcinoma	Epigallocatechin gallate (EGCG)
mir-19a	Human umbilical vein endothelial cells homeostasis	radiation
mir-19a	Mantle cell lymphoma	radiation
mir-19a	Multiple myeloma	ITF2357
mir-19b	Mantle cell lymphoma	radiation
mir-200a	Breast Cancer	Estradiol (E2)
mir-200a	Gastric Cancer	hydroxycamptothecin (HCPT)
mir-200a	Hepatocellular carcinoma stem cell	DEN
mir-200a	Ovarian Cancer	paclitaxel-carboplatin
mir-200b	Breast Cancer	Estradiol (E2)
mir-200b	Breast Cancer	adriamycin
mir-200b	Breast Cancer	cisplatin
mir-200b	Cellular responses to osmotic stress	NaCl
mir-200b	Cholangiocarcinoma	gemcitabine
mir-200b	Colon Cancer	5-fluorouracil
mir-200b	Epithelial-to-mesenchymal transition	cigarette smoke (CS)
mir-200b	Gastric Cancer	hydroxycamptothecin (HCPT)
mir-200b	Induction of angiogenesis	hypoxia
mir-200b	Non-small cell lung carcinoma	docetaxel
mir-200b	Ovarian Cancer	paclitaxel-carboplatin
mir-200b	Pancreatic Cancer	gemcitabine
mir-200c	Breast Cancer	Estradiol (E2)
mir-200c	Breast Cancer	adriamycin
mir-200c	Breast Cancer	cisplatin
mir-200c	Epithelial-to-mesenchymal transition	cigarette smoke (CS)
mir-200c	Gastric Cancer	5-fluorouracil
mir-200c	Gastric Cancer	DDP
mir-200c	Gastric Cancer	adriamycin
mir-200c	Gastric Cancer	hydroxycamptothecin (HCPT)
mir-200c	Gastric Cancer	paclitaxel
mir-200c	Ovarian Cancer	paclitaxel-carboplatin
mir-200c	Pancreatic Cancer	gemcitabine
mir-202	Xenograft tumor	gemcitabine
mir-203	Breast Cancer	Estradiol (E2)
mir-204	Xenograft tumor	gemcitabine
mir-205	Bladder Cancer	5-Aza-CdR
mir-205	Bladder Cancer	phenylbutyric acid (PBA)
mir-205	Epithelial-to-mesenchymal transition	cigarette smoke (CS)
mir-205	Xenograft tumor	gemcitabine
mir-206	Human Skeletal muscle adaptation to physiological stimuli	exercise
mir-206	Sarcopenia	anabolic stimulus
mir-206	Skeletal muscle development changes	exercise
mir-20a	Breast Cancer	hypoxia
mir-20a	Colon Cancer	hypoxia
mir-20a	Colorectal Cancer	5-fluorouracil
mir-20a	Colorectal Cancer	oxaliplatin
mir-20a	Colorectal Cancer	teniposide
mir-20a	Gastric Cancer	CagA
mir-20a	Hepatocellular carcinoma	Epigallocatechin gallate (EGCG)
mir-20a	Human umbilical vein endothelial cells homeostasis	radiation
mir-20a	Mantle cell lymphoma	radiation
mir-20b	Breast Cancer	CoCl(2)
mir-20b	Breast Cancer	hypoxia
mir-20b	Colon Cancer	hypoxia
mir-21	Acute myeloid Leukemia	arabinosylcytosine (Ara-C)
mir-21	Acute promyelocytic Leukemia	Arsenic trioxide
mir-21	Breast Cancer	3,3-Diindolylmethane
mir-21	Breast Cancer	5-fluorouracil
mir-21	Breast Cancer	Estradiol (E2)
mir-21	Breast Cancer	Tamoxifen
mir-21	Breast Cancer	Trastuzumab
mir-21	Breast Cancer	endocrine
mir-21	Breast Cancer	hypoxia
mir-21	Breast Cancer	taxol
mir-21	Cellular defense against exogenous stress and generalized cellular response to genotoxic oxidative	Etoposide
mir-21	Cellular defense against exogenous stress and generalized cellular response to genotoxic oxidative	H2O2
mir-21	Cellular defense against exogenous stress and generalized cellular response to genotoxic oxidative	radiation
mir-21	Cholangiocarcinoma	gemcitabine
mir-21	Chronic liver disease	hepatitis C virus (HCV)
mir-21	Colon Cancer	5-fluorouracil
mir-21	Colon Cancer	hypoxia
mir-21	Colon Cancer	serum starvation
mir-21	Fibrosis	bleomycin
mir-21	Gastric Cancer	nicotine
mir-21	Glioblastoma	Temozolomide
mir-21	Glioblastoma	taxol
mir-21	Hepatocellular carcinoma stem cell	DEN
mir-21	Leukemia	Arsenic trioxide
mir-21	Leukemia	daunorubicin
mir-21	Liver disorders	unsaturated fatty acids
mir-21	Lung Cancer	radiation
mir-21	Ovarian Cancer	adriamycin
mir-21	Pancreatic Cancer	adjuvant therapy
mir-21	Pancreatic Cancer	curcumin
mir-21	Pancreatic Cancer	gemcitabine
mir-21	Poor fetal outcome	cigarette smoke (CS)
mir-21	Severe and fatal lymphoproliferative disease	Human T-lymphotropic virus type 1 (HTLV-1)
mir-21	Xenograft tumor	gemcitabine
mir-210	Breast Cancer	hypoxia
mir-210	Colon Cancer	5-fluorouracil
mir-210	Colon Cancer	hypoxia
mir-210	DNA repair and genetic instability in Cancer	hypoxia
mir-210	Hepatocellular carcinoma	Arsenic trioxide
mir-210	Leukemia	hemin
mir-210	Lymphoma	hypoxia
mir-211	Breast Cancer	Estradiol (E2)
mir-211	Xenograft tumor	gemcitabine
mir-212	Alcoholic liver disease	alcohol
mir-212	Non-small cell lung carcinoma	docetaxel
mir-212	Xenograft tumor	gemcitabine
mir-213	Breast Cancer	hypoxia
mir-213	Colon Cancer	hypoxia
mir-213	Ovarian Cancer	adriamycin
mir-215	Colon Cancer	Tomudex
mir-215	Colon Cancer	methotrexate
mir-215	Colorectal Cancer	5-fluorouracil
mir-216a	Breast Cancer	Estradiol (E2)
mir-216b	Breast Cancer	Estradiol (E2)
mir-217	Excess heme metabolism changes	hemin
mir-22	Hepatic degenerative lesions	Arsenic
mir-22	Lung Cancer	radiation
mir-22	Pancreatic Cancer	curcumin
mir-220	Xenograft tumor	gemcitabine
mir-221	Bipolar disorder	lithium
mir-221	Breast Cancer	Tamoxifen
mir-221	Breast Cancer	adriamycin
mir-221	Breast Cancer	cisplatin
mir-221	Breast Cancer	fulvestrant
mir-221	Chronic lymphocytic Leukemia	fludarabine
mir-221	DNA-damage response	UV radiation
mir-221	Glioblastoma	radiation
mir-221	Hepatic degenerative lesions	Arsenic
mir-221	Hepatocellular carcinoma	Epigallocatechin gallate (EGCG)
mir-221	Human umbilical vein endothelial cells homeostasis	radiation
mir-221	Leukemia	adriamycin
mir-222	Breast Cancer	Tamoxifen
mir-222	Breast Cancer	adriamycin
mir-222	Breast Cancer	cisplatin
mir-222	Breast Cancer	fulvestrant
mir-222	Cellular defense against exogenous stress and generalized cellular response to genotoxic oxidative	Etoposide
mir-222	Cellular defense against exogenous stress and generalized cellular response to genotoxic oxidative	radiation
mir-222	Colon Cancer	5-fluorouracil
mir-222	Colon Cancer	oxaliplatin
mir-222	Glioblastoma	radiation
mir-222	Hepatic degenerative lesions	Arsenic
mir-222	Human umbilical vein endothelial cells homeostasis	radiation
mir-223	Leukemia	Retinoic Acid
mir-223	Severe and fatal lymphoproliferative disease	Human T-lymphotropic virus type 1 (HTLV-1)
mir-224	Chronic Myeloid Leukemia	Imatinib
mir-224	Colon Cancer	5-fluorouracil
mir-23a	Breast Cancer	Estradiol (E2)
mir-23a	Breast Cancer	hypoxia
mir-23a	Chronic Myeloid Leukemia	Imatinib
mir-23a	Colon Cancer	5-fluorouracil
mir-23a	Colon Cancer	hypoxia
mir-23a	Embryonal carcinoma	Retinoic Acid
mir-23b	Breast Cancer	hypoxia
mir-23b	Colon Cancer	hypoxia
mir-23b	Embryonal carcinoma	Retinoic Acid
mir-23b	Endometriosis	17beta-estradiol
mir-23b	Endometriosis	ICI-182780 (Fulvestrant)
mir-23b	Endometriosis	Mifepristone
mir-23b	Endometriosis	medroxyprogesterone acetate
mir-23b	Ovarian Cancer	cisplatin
mir-23c	Embryonal carcinoma	Retinoic Acid
mir-24	Brain tumors	radiation
mir-24	Breast Cancer	hypoxia
mir-24	Cellular defense against exogenous stress and generalized cellular response to genotoxic oxidative	H2O2
mir-24	Cellular defense against exogenous stress and generalized cellular response to genotoxic oxidative	radiation
mir-24	Colon Cancer	hypoxia
mir-24	Glaucoma	Cyclic mechanical stress (CMS)
mir-24	Hepatocellular carcinoma	Arsenic trioxide
mir-24	Severe and fatal lymphoproliferative disease	Human T-lymphotropic virus type 1 (HTLV-1)
mir-24	Squamous cell carcinoma	radiation
mir-24	Xenograft tumor	gemcitabine
mir-25	Colon Cancer	5-fluorouracil
mir-25	Hepatocellular carcinoma	Epigallocatechin gallate (EGCG)
mir-25	Inflammatory responses of airway smooth muscle (ASM)	proinflammatory stimulus
mir-26a	Breast Cancer	17beta-estradiol
mir-26a	Breast Cancer	hypoxia
mir-26a	Chronic Myeloid Leukemia	Imatinib
mir-26a	Colon Cancer	hypoxia
mir-26a	Colorectal Cancer	5-fluorouracil
mir-26a	Colorectal Cancer	irinotecan (CPT-11)
mir-26a	Variation in resistance exercise training (RT)-induced gains in muscle mass	resistance exercise
mir-26a	Xenograft tumor	gemcitabine
mir-26b	Breast Cancer	hypoxia
mir-26b	Cellular defense against exogenous stress and generalized cellular response to genotoxic oxidative	Etoposide
mir-26b	Cellular defense against exogenous stress and generalized cellular response to genotoxic oxidative	radiation
mir-26b	Colon Cancer	hypoxia
mir-26b	Hepatocellular carcinoma	Epigallocatechin gallate (EGCG)
mir-271	Xenograft tumor	gemcitabine
mir-275	Dengue fever	20-hydroxyecdysone
mir-27a	Breast Cancer	5-fluorouracil
mir-27a	Breast Cancer	Estradiol (E2)
mir-27a	Breast Cancer	hypoxia
mir-27a	Colon Cancer	5-fluorouracil
mir-27a	Colon Cancer	Ethyl 2-((2,3-bis(nitrooxy)propyl)disulfanyl)benzoate (GT-094)
mir-27a	Colon Cancer	hypoxia
mir-27a	Leukemia	adriamycin
mir-27a	Ovarian Cancer	adriamycin
mir-27a	Uveal melanoma	genistein
mir-27b	Breast Cancer	Estradiol (E2)
mir-27b	Breast Cancer	adriamycin
mir-27b	Chronic HCV infection	IFNa-2b/ribavirin
mir-27b	Colon Cancer	5-fluorouracil
mir-28	HIV infection	opioids
mir-290	Xenograft tumor	gemcitabine
mir-291	Xenograft tumor	gemcitabine
mir-294	Xenograft tumor	gemcitabine
mir-299	Brain tumors	radiation
mir-299	Squamous cell carcinoma	radiation
mir-299	Xenograft tumor	gemcitabine
mir-29a	Chronic Myeloid Leukemia	Imatinib
mir-29a	Chronic lymphocytic Leukemia	fludarabine
mir-29a	Colon Cancer	5-fluorouracil
mir-29a	Hepatocellular carcinoma	Arsenic trioxide
mir-29a	Variation in resistance exercise training (RT)-induced gains in muscle mass	resistance exercise
mir-29b	Breast Cancer	hypoxia
mir-29b	Carbohydrate and lipid oxidation difference in men and women	17beta-estradiol
mir-29b	Colon Cancer	hypoxia
mir-29b	Hepatocellular carcinoma	Epigallocatechin gallate (EGCG)
mir-29b	synthesis and deposition of extracellular matrix (ECM)	Chronic oxidative stress
mir-29c	Chronic Myeloid Leukemia	Imatinib
mir-302b	Breast Cancer	Estradiol (E2)
mir-302c	Xenograft tumor	gemcitabine
mir-302e	Brain tumors	radiation
mir-302e	Squamous cell carcinoma	radiation
mir-30a	Breast Cancer	docetaxel
mir-30a	Depress	paroxetine
mir-30a	Hepatocellular carcinoma	Arsenic trioxide
mir-30b	Breast Cancer	Estradiol (E2)
mir-30b	Breast Cancer	hypoxia
mir-30b	Chronic Myeloid Leukemia	Imatinib
mir-30b	Colon Cancer	hypoxia
mir-30b	Human neural tube defects	trimethyl
mir-30c	Breast Cancer	Estradiol (E2)
mir-30c	Chronic Myeloid Leukemia	Imatinib
mir-30c	Ovarian Cancer	carboplatin/cisplatin with paclitaxel
mir-30e	Breast Cancer	hypoxia
mir-30e	Colon Cancer	5-fluorouracil
mir-30e	Colon Cancer	hypoxia
mir-30e	Depress	Task
mir-31	Colon Cancer	5-fluorouracil
mir-31	Gastric Cancer	hydroxycamptothecin (HCPT)
mir-31	Lung Cancer	cigarette smoke (CS)
mir-3131	Brain tumors	radiation
mir-3131	Squamous cell carcinoma	radiation
mir-3170	Brain tumors	radiation
mir-3170	Squamous cell carcinoma	radiation
mir-320a	Hepatocellular carcinoma	Epigallocatechin gallate (EGCG)
mir-320a	Xenograft tumor	gemcitabine
mir-320b	Hepatocellular carcinoma	Epigallocatechin gallate (EGCG)
mir-320b	Xenograft tumor	gemcitabine
mir-320c	Hepatocellular carcinoma	Epigallocatechin gallate (EGCG)
mir-320c	Xenograft tumor	gemcitabine
mir-320d	Hepatocellular carcinoma	Epigallocatechin gallate (EGCG)
mir-320d	Xenograft tumor	gemcitabine
mir-320e	Hepatocellular carcinoma	Epigallocatechin gallate (EGCG)
mir-320e	Xenograft tumor	gemcitabine
mir-323	Breast Cancer	hypoxia
mir-323	Colon Cancer	hypoxia
mir-323b	Brain tumors	radiation
mir-323b	Squamous cell carcinoma	radiation
mir-324	Xenograft tumor	gemcitabine
mir-326	Breast Cancer	VP-16
mir-326	Breast Cancer	hypoxia
mir-326	Chronic Myeloid Leukemia	Imatinib
mir-326	Colon Cancer	hypoxia
mir-326	Xenograft tumor	gemcitabine
mir-328	Breast Cancer	mitoxantrone
mir-328	Glioblastoma	cyclophosphamide (CP)
mir-328	Glioblastoma	epirubicin plus 5-fluorouracil
mir-328	Glioblastoma	epirubicin plus taxotere/CP
mir-328	Xenograft tumor	gemcitabine
mir-330	Ovarian Cancer	gemcitabine
mir-331	Leukemia	adriamycin
mir-331	Ovarian Cancer	cisplatin
mir-335	Ovarian Cancer	carboplatin/cisplatin with paclitaxel
mir-337	Breast Cancer	Estradiol (E2)
mir-337	Xenograft tumor	gemcitabine
mir-339	Ovarian Cancer	gemcitabine
mir-339	Xenograft tumor	gemcitabine
mir-340	Ovarian Cancer	cisplatin
mir-342	Breast Cancer	Tamoxifen
mir-342	Leukemia	Retinoic Acid
mir-342	Xenograft tumor	gemcitabine
mir-345	Breast Cancer	cisplatin
mir-345	Xenograft tumor	gemcitabine
mir-346	Xenograft tumor	gemcitabine
mir-34a	Bipolar disorder	lithium
mir-34a	Bladder Cancer	5-Aza-CdR
mir-34a	Bladder Cancer	phenylbutyric acid (PBA)
mir-34a	Breast Cancer	docetaxel
mir-34a	Cellular senescence	nutlin-3a
mir-34a	Colorectal Cancer	5-fluorouracil
mir-34a	DNA-damage response	UV radiation
mir-34a	Hepatic degenerative lesions	Arsenic
mir-34a	Ototoxicity	aminoglycoside
mir-34a	Undergo mucociliary differentiation	cigarette smoke (CS)
mir-34a	hormone-refractory Prostate Cancer	taxane
mir-34b	Breast Cancer	Estradiol (E2)
mir-34b	Cellular senescence	nutlin-3a
mir-34b	Chronic HCV infection	IFNa-2b/ribavirin
mir-34b	Gastric Cancer	5-aza-2-deoxycytidine
mir-34b	Gastric Cancer	trichostatin A
mir-34b	Hepatocellular carcinoma	Epigallocatechin gallate (EGCG)
mir-34b	Ovarian Cancer	topotecan
mir-34c	Cellular senescence	nutlin-3a
mir-34c	Hepatocellular carcinoma stem cell	DEN
mir-34c	Ototoxicity	aminoglycoside
mir-365	Breast Cancer	5-fluorouracil
mir-368	Bladder Cancer	5-Aza-CdR
mir-368	Bladder Cancer	phenylbutyric acid (PBA)
mir-371	Ovarian Cancer	docetaxel
mir-372	Xenograft tumor	gemcitabine
mir-373	DNA repair and genetic instability in Cancer	hypoxia
mir-373	Xenograft tumor	gemcitabine
mir-374a	Breast Cancer	5-fluorouracil
mir-374a	Head and neck Squamous cell carcinoma	cisplatin
mir-374a	Xenograft tumor	gemcitabine
mir-374b	Breast Cancer	5-fluorouracil
mir-374b	Xenograft tumor	gemcitabine
mir-374c	Breast Cancer	5-fluorouracil
mir-374c	Xenograft tumor	gemcitabine
mir-375	Beta cellular dysfunction and beta-mass lose in type 2 diabetes	palmitate
mir-375	Head and neck Squamous cell carcinoma	alcohol
mir-375	Hepatocellular carcinoma	hepatitis C virus (HCV)
mir-375	Hepatocellular carcinoma	TCPOBOP
mir-377	Bladder Cancer	5-Aza-CdR
mir-377	Bladder Cancer	phenylbutyric acid (PBA)
mir-377	Excess heme metabolism changes	hemin
mir-378	Chronic HCV infection	IFNa-2b/ribavirin
mir-378	Variation in resistance exercise training (RT)-induced gains in muscle mass	resistance exercise
mir-381	Ovarian Cancer	cisplatin
mir-382	Cellular responses to hyperthermia stress	heat stress
mir-382	HIV infection	opioids
mir-409	Breast Cancer	Estradiol (E2)
mir-409	Gastric Cancer	5-aza-2-deoxycytidine
mir-409	Gastric Cancer	trichostatin A
mir-409	Xenograft tumor	gemcitabine
mir-412	Xenograft tumor	gemcitabine
mir-421	Ataxia-telangiectasia	radiation
mir-421	Breast Cancer	adriamycin
mir-422b	Chronic HCV infection	IFNa-2b/ribavirin
mir-422b	Chronic Myeloid Leukemia	Imatinib
mir-424	Breast Cancer	17beta-estradiol
mir-424	Breast Cancer	Estradiol (E2)
mir-424	Leukemia	adriamycin
mir-424	Non-small cell lung carcinoma	docetaxel
mir-429	Ovarian Cancer	paclitaxel-carboplatin
mir-431	Ovarian Cancer	topotecan
mir-448	Drug-induced epithelial-mesenchymal transition (EMT)	cyclophosphamide (CP)
mir-448	Drug-induced epithelial-mesenchymal transition (EMT)	epirubicin plus 5-fluorouracil
mir-448	Drug-induced epithelial-mesenchymal transition (EMT)	epirubicin plus taxotere/CP
mir-449a	Undergo mucociliary differentiation	environment changes
mir-451	Breast Cancer	adriamycin
mir-451	Colorectal Cancer	radiation
mir-451	Gastric Cancer	radiation
mir-451	Glioblastoma	Imatinib
mir-451	Leukemia	adriamycin
mir-451	Lung Cancer	radiation
mir-451	Ovarian Cancer	adriamycin
mir-451	Variation in resistance exercise training (RT)-induced gains in muscle mass	resistance exercise
mir-452	Brain tumors	radiation
mir-452	Cellular responses to hyperthermia stress	heat stress
mir-452	Squamous cell carcinoma	radiation
mir-470	Hepatocellular carcinoma stem cell	DEN
mir-483	Breast Cancer	5-fluorouracil
mir-485	Lymphoblastic Leukemia	teniposide
mir-489	Breast Cancer	Tamoxifen
mir-490	Brain tumors	radiation
mir-490	Squamous cell carcinoma	radiation
mir-494	Bipolar disorder	lithium
mir-494	Bladder Cancer	5-Aza-CdR
mir-494	Bladder Cancer	phenylbutyric acid (PBA)
mir-495	Bladder Cancer	5-Aza-CdR
mir-495	Bladder Cancer	phenylbutyric acid (PBA)
mir-495	Lung Cancer	radiation
mir-498	Bladder Cancer	5-Aza-CdR
mir-498	Bladder Cancer	phenylbutyric acid (PBA)
mir-502	Ovarian Cancer	docetaxel
mir-506	Breast Cancer	Estradiol (E2)
mir-512	Bladder Cancer	5-Aza-CdR
mir-512	Bladder Cancer	phenylbutyric acid (PBA)
mir-514	Ovarian Cancer	docetaxel
mir-515	Ovarian Cancer	docetaxel
mir-516	Bladder Cancer	5-Aza-CdR
mir-516	Bladder Cancer	phenylbutyric acid (PBA)
mir-517a	Bladder Cancer	5-Aza-CdR
mir-517a	Bladder Cancer	phenylbutyric acid (PBA)
mir-517b	Bladder Cancer	5-Aza-CdR
mir-517b	Bladder Cancer	phenylbutyric acid (PBA)
mir-518c	Breast Cancer	Estradiol (E2)
mir-518c	Ovarian Cancer	adriamycin
mir-518c	Ovarian Cancer	docetaxel
mir-518c	Ovarian Cancer	topotecan
mir-518d	Breast Cancer	Estradiol (E2)
mir-518e	Breast Cancer	Estradiol (E2)
mir-519a	Head and neck Squamous cell carcinoma	cisplatin
mir-520a	Chronic Myeloid Leukemia	Imatinib
mir-520d	Breast Cancer	Estradiol (E2)
mir-520f	Ovarian Cancer	adriamycin
mir-520f	Ovarian Cancer	cisplatin
mir-521	Prostate Cancer	radiation
mir-524	Breast Cancer	Estradiol (E2)
mir-526b	Breast Cancer	Estradiol (E2)
mir-542	Endometriosis	17beta-estradiol
mir-542	Endometriosis	ICI-182780 (Fulvestrant)
mir-542	Endometriosis	Mifepristone
mir-542	Endometriosis	medroxyprogesterone acetate
mir-556	Brain tumors	radiation
mir-556	Squamous cell carcinoma	radiation
mir-563	Leukemia	adriamycin
mir-570	Breast Cancer	17beta-estradiol
mir-574	Breast Cancer	5-fluorouracil
mir-575	Breast Cancer	5-fluorouracil
mir-605	Brain tumors	radiation
mir-605	Squamous cell carcinoma	radiation
mir-613	Metabolism and homeostasis of cholesterol, lipids, bile acids, and steroid hormones	Insulin
mir-618	Breast Cancer	17beta-estradiol
mir-625	Brain tumors	radiation
mir-625	Squamous cell carcinoma	radiation
mir-630	Head and neck Squamous cell carcinoma	cisplatin
mir-638	Cellular defense against exogenous stress and generalized cellular response to genotoxic oxidative	Etoposide
mir-638	Cellular defense against exogenous stress and generalized cellular response to genotoxic oxidative	H2O2
mir-638	Cellular defense against exogenous stress and generalized cellular response to genotoxic oxidative	radiation
mir-652	Chronic HCV infection	IFNa-2b/ribavirin
mir-653	Brain tumors	radiation
mir-653	Squamous cell carcinoma	radiation
mir-663	Atherosclerosis	Stress
mir-663	Cellular defense against exogenous stress and generalized cellular response to genotoxic oxidative	Etoposide
mir-663	Cellular defense against exogenous stress and generalized cellular response to genotoxic oxidative	radiation
mir-663	Inflammatory	Resveratrol
mir-7	Breast Cancer	docetaxel
mir-7	Cellular responses to hyperthermia stress	heat stress
mir-7	Chronic Myeloid Leukemia	Imatinib
mir-7	Gastric Cancer	hydroxycamptothecin (HCPT)
mir-744	Brain tumors	radiation
mir-744	Squamous cell carcinoma	radiation
mir-760	Breast Cancer	17beta-estradiol
mir-9	Alzheimer s disease	iron- and aluminum-sulfate
mir-9	Breast Cancer	Estradiol (E2)
mir-9	Lung Cancer	radiation
mir-92a	Influenza	swine influenza virus (SIV)
mir-92a	Mantle cell lymphoma	radiation
mir-93	Breast Cancer	hypoxia
mir-93	Colon Cancer	5-fluorouracil
mir-93	Colon Cancer	hypoxia
mir-93	Colon Cancer	oxaliplatin
mir-93	Hepatocellular carcinoma	Epigallocatechin gallate (EGCG)
mir-96	Brain tumors	radiation
mir-96	Squamous cell carcinoma	radiation
mir-98	Breast Cancer	Estradiol (E2)
mir-98	Gastric Cancer	hydroxycamptothecin (HCPT)
mir-98	Hepatocellular carcinoma	Epigallocatechin gallate (EGCG)
mir-98	Leukemia	adriamycin
mir-98	Non-small cell lung carcinoma	docetaxel
mir-99a	Leukemia	daunorubicin
mir-99a	Leukemia	vincristine
mir-99b	Hepatocellular carcinoma	hepatitis C virus (HCV)
mir-99b	Ovarian Cancer	docetaxel
