# Supplementary material for: Prediction of Disease-Related Interactions between MicroRNAs and Environmental Factors Based on a Semi-Supervised Classifier
Source: PLoS One. 2012 Aug 24;7(8):e43425. doi: 10.1371/journal.pone.0043425 (PMC3427386; doi:10.1371/journal.pone.0043425)
Supplement: Table S3 — The AUC for each disease when leave-one-out cross validation is implemented. (XLS) [file pone.0043425.s005.xls]

## Sheet: Sheet1
Disease	AUC
Acute promyelocytic Leukemia	0.871905
Alzheimer s disease	0.991546
Bipolar disorder	0.994525
Bladder Cancer	1
Brain tumors	0.999908
Breast Cancer	0.929237
Cellular defense against exogenous stress and generalized cellular response to genotoxic oxidative	0.999854
Cellular responses to hyperthermia stress	0.998104
Cellular senescence	0.999382
Cholangiocarcinoma	0.998396
Chronic HCV infection	0.992416
Chronic Myeloid Leukemia	0.997011
Chronic hepatitis B viral infections	0.99531
Chronic liver disease	0.996914
Chronic lymphocytic Leukemia	0.998833
Chronic myelogenous Leukemia	0.999315
Cocaine addiction	0.998648
Colon Cancer	0.961898
Colorectal Cancer	0.95107
DNA repair and genetic instability in Cancer	0.996697
DNA-damage response	0.999295
Depress	0.495319
Drug-induced epithelial-mesenchymal transition (EMT)	1
Embryonal carcinoma	0.665286
Endometriosis	1
Epithelial-to-mesenchymal transition	0.99863
Excess heme metabolism changes	0.994045
Gastric Cancer	0.945561
Glioblastoma	0.948515
HIV infection	0.999224
Head and neck Squamous cell carcinoma	0.942802
Hepatic degenerative lesions	0.999233
Hepatocellular carcinoma	0.929003
Hepatocellular carcinoma stem cell	0.997749
Human Skeletal muscle adaptation to physiological stimuli	0.999783
Human umbilical vein endothelial cells homeostasis	0.999676
Inflammatory	0.995718
Inflammatory responses of airway smooth muscle (ASM)	0.998977
Influenza	0.998639
Innate immune responses of Macrophages	0.738043
Insulin resistance changes	0.999879
Leukemia	0.992157
Lung Cancer	0.892111
Mantle cell lymphoma	0.999593
Metabolic syndrome	0.997582
Non-small cell lung carcinoma	0.997162
Oesophageal Cancer	1
Oral Squamous cell carcinoma	0.998639
Osteosarcoma tumor	0.999861
Ototoxicity	0.999775
Ovarian Cancer	0.943496
Pancreatic Cancer	0.848681
Poor fetal outcome	0.997073
Prostate Cancer	0.495337
Rectal Cancer	0.997478
Sarcopenia	0.99985
Serum cholesterol and triglycerides changes	0.996212
Severe and fatal lymphoproliferative disease	0.998547
Skeletal muscle development changes	0.999844
Squamous cell carcinoma	0.999036
Undergo mucociliary differentiation	0.495909
Uveal melanoma	0.830505
Variation in resistance exercise training (RT)-induced gains in muscle mass	0.998539
Xenograft tumor	0.937103
islet dysfunction	0.998093
