# Supplementary material for: Prediction of Disease-Related Interactions between MicroRNAs and Environmental Factors Based on a Semi-Supervised Classifier
Source: PLoS One. 2012 Aug 24;7(8):e43425. doi: 10.1371/journal.pone.0043425 (PMC3427386; doi:10.1371/journal.pone.0043425)
Supplement: Table S4 — Top 100 novel disease-related miRNA-EF interactions for all the 97 diseases. (XLS) [file pone.0043425.s006.xls]

## Sheet: Sheet1
Disease	Rank	miRNA	Environmental factor
Acute myeloid Leukemia	1	mir-21	unsaturated fatty acids
Acute myeloid Leukemia	2	mir-21	adjuvant therapy
Acute myeloid Leukemia	3	mir-21	serum starvation
Acute myeloid Leukemia	4	mir-21	Trastuzumab
Acute myeloid Leukemia	5	mir-21	endocrine
Acute myeloid Leukemia	6	mir-21	bleomycin
Acute myeloid Leukemia	7	mir-21	3,3-Diindolylmethane
Acute myeloid Leukemia	8	mir-21	5-Aza-CdR
Acute myeloid Leukemia	9	mir-21	taxol
Acute myeloid Leukemia	10	mir-21	Temozolomide
Acute myeloid Leukemia	11	mir-21	Human T-lymphotropic virus type 1 (HTLV-1)
Acute myeloid Leukemia	12	mir-21	5-aza-2-deoxycytidine
Acute myeloid Leukemia	13	mir-21	Capecitabine
Acute myeloid Leukemia	14	mir-21	nicotine
Acute myeloid Leukemia	15	mir-21	cigarette smoke (CS)
Acute myeloid Leukemia	16	mir-21	daunorubicin
Acute myeloid Leukemia	17	mir-21	H2O2
Acute myeloid Leukemia	18	mir-21	Etoposide
Acute myeloid Leukemia	19	mir-21	hepatitis C virus (HCV)
Acute myeloid Leukemia	20	mir-21	DEN
Acute myeloid Leukemia	21	mir-21	Tamoxifen
Acute myeloid Leukemia	22	mir-21	Arsenic trioxide
Acute myeloid Leukemia	23	mir-21	curcumin
Acute myeloid Leukemia	24	mir-21	adriamycin
Acute myeloid Leukemia	25	mir-21	Estradiol (E2)
Acute myeloid Leukemia	26	mir-21	Glucocorticoids (GCs)
Acute myeloid Leukemia	27	mir-21	5-fluorouracil
Acute myeloid Leukemia	28	mir-21	hypoxia
Acute myeloid Leukemia	29	mir-21	radiation
Acute myeloid Leukemia	30	mir-21	20-hydroxyecdysone
Acute myeloid Leukemia	31	mir-21	VP-16
Acute myeloid Leukemia	32	mir-21	17beta-estradiol
Acute myeloid Leukemia	33	mir-21	gemcitabine
Acute myeloid Leukemia	34	mir-21	Tomudex
Acute myeloid Leukemia	35	mir-21	ICI-182780 (Fulvestrant)
Acute myeloid Leukemia	36	mir-21	Imatinib
Acute myeloid Leukemia	37	mir-21	TCPOBOP
Acute myeloid Leukemia	38	mir-21	Resveratrol
Acute myeloid Leukemia	39	mir-21	Epigallocatechin gallate (EGCG)
Acute myeloid Leukemia	40	mir-21	Mifepristone
Acute myeloid Leukemia	41	mir-21	Sorafenib
Acute myeloid Leukemia	42	mir-21	GW4064
Acute myeloid Leukemia	43	mir-21	DDP
Acute myeloid Leukemia	44	mir-21	alcohol
Acute myeloid Leukemia	45	mir-21	CoCl(2)
Acute myeloid Leukemia	46	mir-21	fulvestrant
Acute myeloid Leukemia	47	mir-21	metformin
Acute myeloid Leukemia	48	mir-21	mitoxantrone
Acute myeloid Leukemia	49	mir-21	cis-platinum
Acute myeloid Leukemia	50	mir-21	Retinoic Acid
Acute myeloid Leukemia	51	mir-21	docetaxel
Acute myeloid Leukemia	52	mir-21	phenylbutyric acid (PBA)
Acute myeloid Leukemia	53	mir-21	cisplatin
Acute myeloid Leukemia	54	mir-21	Ethyl 2-((2,3-bis(nitrooxy)propyl)disulfanyl)benzoate (GT-094)
Acute myeloid Leukemia	55	mir-21	trichostatin A
Acute myeloid Leukemia	56	mir-21	benzo(a)pyrene
Acute myeloid Leukemia	57	mir-21	interleukin-6 (IL-6)
Acute myeloid Leukemia	58	mir-21	vincristine
Acute myeloid Leukemia	59	mir-21	CagA
Acute myeloid Leukemia	60	mir-21	paclitaxel
Acute myeloid Leukemia	61	mir-21	Herpes simplex virus type-1 (HSV-1)
Acute myeloid Leukemia	62	mir-21	aluminum-sulfate- and reactive oxygen species (ROS)
Acute myeloid Leukemia	63	mir-21	Human T-cell leukemia virus type 1 (HTLV-1)
Acute myeloid Leukemia	64	mir-21	hepatitis B virus (HBV)
Acute myeloid Leukemia	65	mir-21	Cyclic mechanical stress (CMS)
Acute myeloid Leukemia	66	mir-21	hydroxycamptothecin (HCPT)
Acute myeloid Leukemia	67	mir-21	diet
Acute myeloid Leukemia	68	mir-21	oxaliplatin
Acute myeloid Leukemia	69	mir-21	methotrexate
Acute myeloid Leukemia	70	mir-21	UV radiation
Acute myeloid Leukemia	71	mir-21	iron- and aluminum-sulfate
Acute myeloid Leukemia	72	mir-21	cetuximab (Caco-2 and HCT-116)
Acute myeloid Leukemia	73	mir-21	dioxin
Acute myeloid Leukemia	74	mir-16	arabinosylcytosine (Ara-C)
Acute myeloid Leukemia	75	mir-21	heat stress
Acute myeloid Leukemia	76	mir-21	hemin
Acute myeloid Leukemia	77	mir-155	arabinosylcytosine (Ara-C)
Acute myeloid Leukemia	78	mir-21	cyclophosphamide (CP)
Acute myeloid Leukemia	79	mir-146a	arabinosylcytosine (Ara-C)
Acute myeloid Leukemia	80	mir-21	lithium
Acute myeloid Leukemia	81	mir-222	arabinosylcytosine (Ara-C)
Acute myeloid Leukemia	82	mir-24	arabinosylcytosine (Ara-C)
Acute myeloid Leukemia	83	mir-21	radical prostatectomy
Acute myeloid Leukemia	84	mir-21	carboplatin/cisplatin with paclitaxel
Acute myeloid Leukemia	85	let-7a	arabinosylcytosine (Ara-C)
Acute myeloid Leukemia	86	mir-181b	arabinosylcytosine (Ara-C)
Acute myeloid Leukemia	87	let-7e	arabinosylcytosine (Ara-C)
Acute myeloid Leukemia	88	let-7b	arabinosylcytosine (Ara-C)
Acute myeloid Leukemia	89	mir-20a	arabinosylcytosine (Ara-C)
Acute myeloid Leukemia	90	let-7g	arabinosylcytosine (Ara-C)
Acute myeloid Leukemia	91	mir-21	glucose
Acute myeloid Leukemia	92	mir-199a	arabinosylcytosine (Ara-C)
Acute myeloid Leukemia	93	mir-221	arabinosylcytosine (Ara-C)
Acute myeloid Leukemia	94	let-7i	arabinosylcytosine (Ara-C)
Acute myeloid Leukemia	95	mir-15a	arabinosylcytosine (Ara-C)
Acute myeloid Leukemia	96	mir-15b	arabinosylcytosine (Ara-C)
Acute myeloid Leukemia	97	let-7d	arabinosylcytosine (Ara-C)
Acute myeloid Leukemia	98	mir-200b	arabinosylcytosine (Ara-C)
Acute myeloid Leukemia	99	let-7f	arabinosylcytosine (Ara-C)
Acute myeloid Leukemia	100	mir-210	arabinosylcytosine (Ara-C)
Acute promyelocytic Leukemia	1	mir-21	Retinoic Acid
Acute promyelocytic Leukemia	2	mir-15a	Arsenic trioxide
Acute promyelocytic Leukemia	3	mir-16	Arsenic trioxide
Acute promyelocytic Leukemia	4	let-7a	Arsenic trioxide
Acute promyelocytic Leukemia	5	mir-21	Interleukin (IL)-23
Acute promyelocytic Leukemia	6	let-7a	Interleukin (IL)-23
Acute promyelocytic Leukemia	7	mir-15a	Interleukin (IL)-23
Acute promyelocytic Leukemia	8	mir-16	Interleukin (IL)-23
Acute promyelocytic Leukemia	9	mir-21	adjuvant therapy
Acute promyelocytic Leukemia	10	let-7a	adjuvant therapy
Acute promyelocytic Leukemia	11	mir-15a	adjuvant therapy
Acute promyelocytic Leukemia	12	mir-16	adjuvant therapy
Acute promyelocytic Leukemia	13	mir-21	hemin
Acute promyelocytic Leukemia	14	let-7a	hemin
Acute promyelocytic Leukemia	15	mir-15a	hemin
Acute promyelocytic Leukemia	16	mir-16	hemin
Acute promyelocytic Leukemia	17	mir-21	daunorubicin
Acute promyelocytic Leukemia	18	let-7a	daunorubicin
Acute promyelocytic Leukemia	19	mir-15a	daunorubicin
Acute promyelocytic Leukemia	20	mir-16	daunorubicin
Acute promyelocytic Leukemia	21	mir-21	Cyclic mechanical stress (CMS)
Acute promyelocytic Leukemia	22	let-7a	Cyclic mechanical stress (CMS)
Acute promyelocytic Leukemia	23	mir-15a	Cyclic mechanical stress (CMS)
Acute promyelocytic Leukemia	24	mir-16	Cyclic mechanical stress (CMS)
Acute promyelocytic Leukemia	25	mir-21	Epigallocatechin gallate (EGCG)
Acute promyelocytic Leukemia	26	let-7a	Epigallocatechin gallate (EGCG)
Acute promyelocytic Leukemia	27	mir-15a	Epigallocatechin gallate (EGCG)
Acute promyelocytic Leukemia	28	mir-16	Epigallocatechin gallate (EGCG)
Acute promyelocytic Leukemia	29	mir-21	vincristine
Acute promyelocytic Leukemia	30	let-7a	vincristine
Acute promyelocytic Leukemia	31	mir-15a	vincristine
Acute promyelocytic Leukemia	32	mir-16	vincristine
Acute promyelocytic Leukemia	33	mir-21	curcumin
Acute promyelocytic Leukemia	34	let-7a	curcumin
Acute promyelocytic Leukemia	35	mir-15a	curcumin
Acute promyelocytic Leukemia	36	mir-16	curcumin
Acute promyelocytic Leukemia	37	mir-21	hepatitis B virus (HBV)
Acute promyelocytic Leukemia	38	let-7a	hepatitis B virus (HBV)
Acute promyelocytic Leukemia	39	mir-15a	hepatitis B virus (HBV)
Acute promyelocytic Leukemia	40	mir-16	hepatitis B virus (HBV)
Acute promyelocytic Leukemia	41	mir-21	diet
Acute promyelocytic Leukemia	42	let-7a	diet
Acute promyelocytic Leukemia	43	mir-15a	diet
Acute promyelocytic Leukemia	44	mir-16	diet
Acute promyelocytic Leukemia	45	mir-21	hypoxia
Acute promyelocytic Leukemia	46	let-7a	hypoxia
Acute promyelocytic Leukemia	47	mir-15a	hypoxia
Acute promyelocytic Leukemia	48	mir-16	hypoxia
Acute promyelocytic Leukemia	49	mir-21	UV radiation
Acute promyelocytic Leukemia	50	let-7a	UV radiation
Acute promyelocytic Leukemia	51	mir-15a	UV radiation
Acute promyelocytic Leukemia	52	mir-16	UV radiation
Acute promyelocytic Leukemia	53	mir-21	hepatitis C virus (HCV)
Acute promyelocytic Leukemia	54	let-7a	hepatitis C virus (HCV)
Acute promyelocytic Leukemia	55	mir-15a	hepatitis C virus (HCV)
Acute promyelocytic Leukemia	56	mir-16	hepatitis C virus (HCV)
Acute promyelocytic Leukemia	57	mir-21	Human T-lymphotropic virus type 1 (HTLV-1)
Acute promyelocytic Leukemia	58	let-7a	Human T-lymphotropic virus type 1 (HTLV-1)
Acute promyelocytic Leukemia	59	mir-15a	Human T-lymphotropic virus type 1 (HTLV-1)
Acute promyelocytic Leukemia	60	mir-16	Human T-lymphotropic virus type 1 (HTLV-1)
Acute promyelocytic Leukemia	61	mir-21	adriamycin
Acute promyelocytic Leukemia	62	let-7a	adriamycin
Acute promyelocytic Leukemia	63	mir-15a	adriamycin
Acute promyelocytic Leukemia	64	mir-16	adriamycin
Acute promyelocytic Leukemia	65	mir-21	TCPOBOP
Acute promyelocytic Leukemia	66	let-7a	TCPOBOP
Acute promyelocytic Leukemia	67	mir-15a	TCPOBOP
Acute promyelocytic Leukemia	68	mir-16	TCPOBOP
Acute promyelocytic Leukemia	69	mir-21	gemcitabine
Acute promyelocytic Leukemia	70	let-7a	gemcitabine
Acute promyelocytic Leukemia	71	mir-15a	gemcitabine
Acute promyelocytic Leukemia	72	mir-16	gemcitabine
Acute promyelocytic Leukemia	73	mir-21	dioxin
Acute promyelocytic Leukemia	74	let-7a	dioxin
Acute promyelocytic Leukemia	75	mir-15a	dioxin
Acute promyelocytic Leukemia	76	mir-16	dioxin
Acute promyelocytic Leukemia	77	mir-21	Sorafenib
Acute promyelocytic Leukemia	78	let-7a	Sorafenib
Acute promyelocytic Leukemia	79	mir-15a	Sorafenib
Acute promyelocytic Leukemia	80	mir-16	Sorafenib
Acute promyelocytic Leukemia	81	mir-21	H2O2
Acute promyelocytic Leukemia	82	let-7a	H2O2
Acute promyelocytic Leukemia	83	mir-15a	H2O2
Acute promyelocytic Leukemia	84	mir-16	H2O2
Acute promyelocytic Leukemia	85	mir-21	DEN
Acute promyelocytic Leukemia	86	let-7a	DEN
Acute promyelocytic Leukemia	87	mir-15a	DEN
Acute promyelocytic Leukemia	88	mir-16	DEN
Acute promyelocytic Leukemia	89	mir-21	radiation
Acute promyelocytic Leukemia	90	let-7a	radiation
Acute promyelocytic Leukemia	91	mir-15a	radiation
Acute promyelocytic Leukemia	92	mir-16	radiation
Acute promyelocytic Leukemia	93	mir-21	unsaturated fatty acids
Acute promyelocytic Leukemia	94	let-7a	unsaturated fatty acids
Acute promyelocytic Leukemia	95	mir-15a	unsaturated fatty acids
Acute promyelocytic Leukemia	96	mir-16	unsaturated fatty acids
Acute promyelocytic Leukemia	97	mir-21	cigarette smoke (CS)
Acute promyelocytic Leukemia	98	let-7a	cigarette smoke (CS)
Acute promyelocytic Leukemia	99	mir-15a	cigarette smoke (CS)
Acute promyelocytic Leukemia	100	mir-16	cigarette smoke (CS)
Adaptation to stress, metabolism, immunity, and neuronal development	1	mir-124a	20-hydroxyecdysone
Adaptation to stress, metabolism, immunity, and neuronal development	2	mir-124a	Estradiol (E2)
Adaptation to stress, metabolism, immunity, and neuronal development	3	mir-124a	17beta-estradiol
Adaptation to stress, metabolism, immunity, and neuronal development	4	mir-124a	5-Aza-CdR
Adaptation to stress, metabolism, immunity, and neuronal development	5	mir-124a	5-aza-2-deoxycytidine
Adaptation to stress, metabolism, immunity, and neuronal development	6	mir-124a	Capecitabine
Adaptation to stress, metabolism, immunity, and neuronal development	7	mir-124a	Etoposide
Adaptation to stress, metabolism, immunity, and neuronal development	8	mir-124a	Epigallocatechin gallate (EGCG)
Adaptation to stress, metabolism, immunity, and neuronal development	9	mir-449	Glucocorticoids (GCs)
Adaptation to stress, metabolism, immunity, and neuronal development	10	mir-518d	Glucocorticoids (GCs)
Adaptation to stress, metabolism, immunity, and neuronal development	11	mir-506	Glucocorticoids (GCs)
Adaptation to stress, metabolism, immunity, and neuronal development	12	mir-524	Glucocorticoids (GCs)
Adaptation to stress, metabolism, immunity, and neuronal development	13	mir-518e	Glucocorticoids (GCs)
Adaptation to stress, metabolism, immunity, and neuronal development	14	mir-520d	Glucocorticoids (GCs)
Adaptation to stress, metabolism, immunity, and neuronal development	15	mir-216b	Glucocorticoids (GCs)
Adaptation to stress, metabolism, immunity, and neuronal development	16	mir-203	Glucocorticoids (GCs)
Adaptation to stress, metabolism, immunity, and neuronal development	17	mir-526b	Glucocorticoids (GCs)
Adaptation to stress, metabolism, immunity, and neuronal development	18	mir-216a	Glucocorticoids (GCs)
Adaptation to stress, metabolism, immunity, and neuronal development	19	mir-302b	Glucocorticoids (GCs)
Adaptation to stress, metabolism, immunity, and neuronal development	20	mir-10b	Glucocorticoids (GCs)
Adaptation to stress, metabolism, immunity, and neuronal development	21	mir-253	Glucocorticoids (GCs)
Adaptation to stress, metabolism, immunity, and neuronal development	22	mir-143	Glucocorticoids (GCs)
Adaptation to stress, metabolism, immunity, and neuronal development	23	mir-9	Glucocorticoids (GCs)
Adaptation to stress, metabolism, immunity, and neuronal development	24	mir-128a	Glucocorticoids (GCs)
Adaptation to stress, metabolism, immunity, and neuronal development	25	mir-337	Glucocorticoids (GCs)
Adaptation to stress, metabolism, immunity, and neuronal development	26	mir-124a	phenylbutyric acid (PBA)
Adaptation to stress, metabolism, immunity, and neuronal development	27	mir-27b	Glucocorticoids (GCs)
Adaptation to stress, metabolism, immunity, and neuronal development	28	mir-200a	Glucocorticoids (GCs)
Adaptation to stress, metabolism, immunity, and neuronal development	29	mir-211	Glucocorticoids (GCs)
Adaptation to stress, metabolism, immunity, and neuronal development	30	mir-128b	Glucocorticoids (GCs)
Adaptation to stress, metabolism, immunity, and neuronal development	31	mir-455	Glucocorticoids (GCs)
Adaptation to stress, metabolism, immunity, and neuronal development	32	mir-30c	Glucocorticoids (GCs)
Adaptation to stress, metabolism, immunity, and neuronal development	33	mir-146b	Glucocorticoids (GCs)
Adaptation to stress, metabolism, immunity, and neuronal development	34	mir-103	Glucocorticoids (GCs)
Adaptation to stress, metabolism, immunity, and neuronal development	35	mir-137	Glucocorticoids (GCs)
Adaptation to stress, metabolism, immunity, and neuronal development	36	mir-124a	trichostatin A
Adaptation to stress, metabolism, immunity, and neuronal development	37	mir-409	Glucocorticoids (GCs)
Adaptation to stress, metabolism, immunity, and neuronal development	38	mir-424	Glucocorticoids (GCs)
Adaptation to stress, metabolism, immunity, and neuronal development	39	mir-425	Glucocorticoids (GCs)
Adaptation to stress, metabolism, immunity, and neuronal development	40	mir-153	Glucocorticoids (GCs)
Adaptation to stress, metabolism, immunity, and neuronal development	41	mir-124a	Trastuzumab
Adaptation to stress, metabolism, immunity, and neuronal development	42	mir-124a	endocrine
Adaptation to stress, metabolism, immunity, and neuronal development	43	mir-34b	Glucocorticoids (GCs)
Adaptation to stress, metabolism, immunity, and neuronal development	44	mir-124a	metformin
Adaptation to stress, metabolism, immunity, and neuronal development	45	mir-516a	Glucocorticoids (GCs)
Adaptation to stress, metabolism, immunity, and neuronal development	46	mir-30b	Glucocorticoids (GCs)
Adaptation to stress, metabolism, immunity, and neuronal development	47	mir-518c	Glucocorticoids (GCs)
Adaptation to stress, metabolism, immunity, and neuronal development	48	let-7i	Glucocorticoids (GCs)
Adaptation to stress, metabolism, immunity, and neuronal development	49	let-7c	Glucocorticoids (GCs)
Adaptation to stress, metabolism, immunity, and neuronal development	50	mir-107	Glucocorticoids (GCs)
Adaptation to stress, metabolism, immunity, and neuronal development	51	mir-569	Glucocorticoids (GCs)
Adaptation to stress, metabolism, immunity, and neuronal development	52	mir-27a	Glucocorticoids (GCs)
Adaptation to stress, metabolism, immunity, and neuronal development	53	mir-1	Glucocorticoids (GCs)
Adaptation to stress, metabolism, immunity, and neuronal development	54	mir-124a	hypoxia
Adaptation to stress, metabolism, immunity, and neuronal development	55	mir-98	Glucocorticoids (GCs)
Adaptation to stress, metabolism, immunity, and neuronal development	56	mir-124a	CoCl(2)
Adaptation to stress, metabolism, immunity, and neuronal development	57	mir-768	Glucocorticoids (GCs)
Adaptation to stress, metabolism, immunity, and neuronal development	58	mir-124a	3,3-Diindolylmethane
Adaptation to stress, metabolism, immunity, and neuronal development	59	mir-124a	fulvestrant
Adaptation to stress, metabolism, immunity, and neuronal development	60	mir-124a	interleukin-6 (IL-6)
Adaptation to stress, metabolism, immunity, and neuronal development	61	mir-146a	Glucocorticoids (GCs)
Adaptation to stress, metabolism, immunity, and neuronal development	62	mir-17	Glucocorticoids (GCs)
Adaptation to stress, metabolism, immunity, and neuronal development	63	mir-23a	Glucocorticoids (GCs)
Adaptation to stress, metabolism, immunity, and neuronal development	64	mir-128	Glucocorticoids (GCs)
Adaptation to stress, metabolism, immunity, and neuronal development	65	mir-124a	VP-16
Adaptation to stress, metabolism, immunity, and neuronal development	66	mir-124a	Tamoxifen
Adaptation to stress, metabolism, immunity, and neuronal development	67	mir-200b	Glucocorticoids (GCs)
Adaptation to stress, metabolism, immunity, and neuronal development	68	let-7b	Glucocorticoids (GCs)
Adaptation to stress, metabolism, immunity, and neuronal development	69	mir-124a	Mifepristone
Adaptation to stress, metabolism, immunity, and neuronal development	70	mir-124a	ICI-182780 (Fulvestrant)
Adaptation to stress, metabolism, immunity, and neuronal development	71	let-7g	Glucocorticoids (GCs)
Adaptation to stress, metabolism, immunity, and neuronal development	72	mir-200c	Glucocorticoids (GCs)
Adaptation to stress, metabolism, immunity, and neuronal development	73	mir-124a	cis-platinum
Adaptation to stress, metabolism, immunity, and neuronal development	74	let-7d	Glucocorticoids (GCs)
Adaptation to stress, metabolism, immunity, and neuronal development	75	mir-371	Glucocorticoids (GCs)
Adaptation to stress, metabolism, immunity, and neuronal development	76	mir-124a	mitoxantrone
Adaptation to stress, metabolism, immunity, and neuronal development	77	mir-126	Glucocorticoids (GCs)
Adaptation to stress, metabolism, immunity, and neuronal development	78	mir-381	Glucocorticoids (GCs)
Adaptation to stress, metabolism, immunity, and neuronal development	79	mir-124a	CagA
Adaptation to stress, metabolism, immunity, and neuronal development	80	mir-193a	Glucocorticoids (GCs)
Adaptation to stress, metabolism, immunity, and neuronal development	81	let-7a	Glucocorticoids (GCs)
Adaptation to stress, metabolism, immunity, and neuronal development	82	let-7e	Glucocorticoids (GCs)
Adaptation to stress, metabolism, immunity, and neuronal development	83	mir-124a	medroxyprogesterone acetate
Adaptation to stress, metabolism, immunity, and neuronal development	84	mir-124a	adriamycin
Adaptation to stress, metabolism, immunity, and neuronal development	85	mir-124a	radiation
Adaptation to stress, metabolism, immunity, and neuronal development	86	mir-124a	5-fluorouracil
Adaptation to stress, metabolism, immunity, and neuronal development	87	mir-124	Glucocorticoids (GCs)
Adaptation to stress, metabolism, immunity, and neuronal development	88	mir-215	Glucocorticoids (GCs)
Adaptation to stress, metabolism, immunity, and neuronal development	89	mir-486	Glucocorticoids (GCs)
Adaptation to stress, metabolism, immunity, and neuronal development	90	mir-193	Glucocorticoids (GCs)
Adaptation to stress, metabolism, immunity, and neuronal development	91	mir-204	Glucocorticoids (GCs)
Adaptation to stress, metabolism, immunity, and neuronal development	92	mir-302d	Glucocorticoids (GCs)
Adaptation to stress, metabolism, immunity, and neuronal development	93	mir-124a	Omental fat
Adaptation to stress, metabolism, immunity, and neuronal development	94	mir-452	Glucocorticoids (GCs)
Adaptation to stress, metabolism, immunity, and neuronal development	95	mir-367	Glucocorticoids (GCs)
Adaptation to stress, metabolism, immunity, and neuronal development	96	mir-124a	H2O2
Adaptation to stress, metabolism, immunity, and neuronal development	97	mir-21	Glucocorticoids (GCs)
Adaptation to stress, metabolism, immunity, and neuronal development	98	mir-148b	Glucocorticoids (GCs)
Adaptation to stress, metabolism, immunity, and neuronal development	99	mir-151	Glucocorticoids (GCs)
Adaptation to stress, metabolism, immunity, and neuronal development	100	mir-10a	Glucocorticoids (GCs)
Alcoholic liver disease	1	mir-212	diet
Alcoholic liver disease	2	mir-212	hepatitis B virus (HBV)
Alcoholic liver disease	3	mir-212	d-galactosamine
Alcoholic liver disease	4	mir-212	TCPOBOP
Alcoholic liver disease	5	mir-212	Sorafenib
Alcoholic liver disease	6	mir-212	palmitate
Alcoholic liver disease	7	mir-212	hepatitis C virus (HCV)
Alcoholic liver disease	8	mir-212	GW4064
Alcoholic liver disease	9	mir-212	chenodeoxycholic acid
Alcoholic liver disease	10	mir-212	dioxin
Alcoholic liver disease	11	mir-212	Epigallocatechin gallate (EGCG)
Alcoholic liver disease	12	mir-212	DEN
Alcoholic liver disease	13	mir-212	docetaxel
Alcoholic liver disease	14	mir-212	Arsenic trioxide
Alcoholic liver disease	15	mir-212	hemin
Alcoholic liver disease	16	mir-212	5-Aza-CdR
Alcoholic liver disease	17	mir-212	cisplatin
Alcoholic liver disease	18	mir-212	hydroxycamptothecin (HCPT)
Alcoholic liver disease	19	mir-212	Imatinib
Alcoholic liver disease	20	mir-212	phenylbutyric acid (PBA)
Alcoholic liver disease	21	mir-212	hypoxia
Alcoholic liver disease	22	mir-212	radiation
Alcoholic liver disease	23	mir-212	5-aza-2-deoxycytidine
Alcoholic liver disease	24	mir-212	Glucocorticoids (GCs)
Alcoholic liver disease	25	mir-212	Capecitabine
Alcoholic liver disease	26	mir-212	Estradiol (E2)
Alcoholic liver disease	27	mir-212	gemcitabine
Alcoholic liver disease	28	mir-212	Tamoxifen
Alcoholic liver disease	29	mir-212	adriamycin
Alcoholic liver disease	30	mir-502	alcohol
Alcoholic liver disease	31	mir-212	20-hydroxyecdysone
Alcoholic liver disease	32	mir-212	3,3-Diindolylmethane
Alcoholic liver disease	33	mir-212	DDP
Alcoholic liver disease	34	mir-212	Etoposide
Alcoholic liver disease	35	mir-212	17beta-estradiol
Alcoholic liver disease	36	mir-290	alcohol
Alcoholic liver disease	37	mir-294	alcohol
Alcoholic liver disease	38	mir-412	alcohol
Alcoholic liver disease	39	mir-271	alcohol
Alcoholic liver disease	40	mir-291	alcohol
Alcoholic liver disease	41	mir-212	arabinosylcytosine (Ara-C)
Alcoholic liver disease	42	mir-515	alcohol
Alcoholic liver disease	43	mir-212	ICI-182780 (Fulvestrant)
Alcoholic liver disease	44	mir-212	curcumin
Alcoholic liver disease	45	mir-220	alcohol
Alcoholic liver disease	46	mir-212	5-fluorouracil
Alcoholic liver disease	47	mir-212	Retinoic Acid
Alcoholic liver disease	48	mir-346	alcohol
Alcoholic liver disease	49	mir-212	Resveratrol
Alcoholic liver disease	50	mir-514	alcohol
Alcoholic liver disease	51	mir-194	alcohol
Alcoholic liver disease	52	mir-320e	alcohol
Alcoholic liver disease	53	mir-212	Trastuzumab
Alcoholic liver disease	54	mir-212	endocrine
Alcoholic liver disease	55	mir-125a	alcohol
Alcoholic liver disease	56	mir-212	bleomycin
Alcoholic liver disease	57	mir-204	alcohol
Alcoholic liver disease	58	mir-212	Vitamin E
Alcoholic liver disease	59	mir-197	alcohol
Alcoholic liver disease	60	mir-372	alcohol
Alcoholic liver disease	61	mir-202	alcohol
Alcoholic liver disease	62	mir-129	alcohol
Alcoholic liver disease	63	mir-330	alcohol
Alcoholic liver disease	64	mir-149	alcohol
Alcoholic liver disease	65	mir-212	VP-16
Alcoholic liver disease	66	mir-186	alcohol
Alcoholic liver disease	67	mir-212	daunorubicin
Alcoholic liver disease	68	mir-374c	alcohol
Alcoholic liver disease	69	mir-187	alcohol
Alcoholic liver disease	70	mir-371	alcohol
Alcoholic liver disease	71	mir-212	IFNa-2b/ribavirin
Alcoholic liver disease	72	mir-339	alcohol
Alcoholic liver disease	73	mir-212	Temozolomide
Alcoholic liver disease	74	mir-302c	alcohol
Alcoholic liver disease	75	mir-212	adjuvant therapy
Alcoholic liver disease	76	mir-181d	alcohol
Alcoholic liver disease	77	mir-195	alcohol
Alcoholic liver disease	78	mir-212	cis-platinum
Alcoholic liver disease	79	mir-154	alcohol
Alcoholic liver disease	80	mir-132	alcohol
Alcoholic liver disease	81	mir-212	unsaturated fatty acids
Alcoholic liver disease	82	mir-212	cigarette smoke (CS)
Alcoholic liver disease	83	mir-320b	alcohol
Alcoholic liver disease	84	mir-320d	alcohol
Alcoholic liver disease	85	mir-7	alcohol
Alcoholic liver disease	86	mir-320a	alcohol
Alcoholic liver disease	87	mir-99b	alcohol
Alcoholic liver disease	88	mir-139	alcohol
Alcoholic liver disease	89	mir-212	serum starvation
Alcoholic liver disease	90	mir-30a	alcohol
Alcoholic liver disease	91	mir-24	alcohol
Alcoholic liver disease	92	mir-328	alcohol
Alcoholic liver disease	93	mir-212	taxol
Alcoholic liver disease	94	mir-374a	alcohol
Alcoholic liver disease	95	mir-181b	alcohol
Alcoholic liver disease	96	mir-324	alcohol
Alcoholic liver disease	97	mir-212	Mifepristone
Alcoholic liver disease	98	let-7f	alcohol
Alcoholic liver disease	99	mir-98	alcohol
Alcoholic liver disease	100	mir-126	alcohol
Alzheimer s disease	1	mir-146a	iron- and aluminum-sulfate
Alzheimer s disease	2	mir-128	Resveratrol
Alzheimer s disease	3	mir-125b	Resveratrol
Alzheimer s disease	4	mir-9	Resveratrol
Alzheimer s disease	5	mir-128	curcumin
Alzheimer s disease	6	mir-125b	curcumin
Alzheimer s disease	7	mir-9	curcumin
Alzheimer s disease	8	mir-9	Stress
Alzheimer s disease	9	mir-128	Stress
Alzheimer s disease	10	mir-146a	Stress
Alzheimer s disease	11	mir-125b	Stress
Alzheimer s disease	12	mir-9	interleukin-6 (IL-6)
Alzheimer s disease	13	mir-128	interleukin-6 (IL-6)
Alzheimer s disease	14	mir-146a	interleukin-6 (IL-6)
Alzheimer s disease	15	mir-125b	interleukin-6 (IL-6)
Alzheimer s disease	16	mir-9	aluminum-sulfate- and reactive oxygen species (ROS)
Alzheimer s disease	17	mir-128	aluminum-sulfate- and reactive oxygen species (ROS)
Alzheimer s disease	18	mir-146a	aluminum-sulfate- and reactive oxygen species (ROS)
Alzheimer s disease	19	mir-125b	aluminum-sulfate- and reactive oxygen species (ROS)
Alzheimer s disease	20	mir-9	Human T-cell leukemia virus type 1 (HTLV-1)
Alzheimer s disease	21	mir-128	Human T-cell leukemia virus type 1 (HTLV-1)
Alzheimer s disease	22	mir-146a	Human T-cell leukemia virus type 1 (HTLV-1)
Alzheimer s disease	23	mir-125b	Human T-cell leukemia virus type 1 (HTLV-1)
Alzheimer s disease	24	mir-9	Herpes simplex virus type-1 (HSV-1)
Alzheimer s disease	25	mir-128	Herpes simplex virus type-1 (HSV-1)
Alzheimer s disease	26	mir-146a	Herpes simplex virus type-1 (HSV-1)
Alzheimer s disease	27	mir-125b	Herpes simplex virus type-1 (HSV-1)
Alzheimer s disease	28	mir-9	benzo(a)pyrene
Alzheimer s disease	29	mir-128	benzo(a)pyrene
Alzheimer s disease	30	mir-146a	benzo(a)pyrene
Alzheimer s disease	31	mir-125b	benzo(a)pyrene
Alzheimer s disease	32	mir-9	Human T-lymphotropic virus type 1 (HTLV-1)
Alzheimer s disease	33	mir-128	Human T-lymphotropic virus type 1 (HTLV-1)
Alzheimer s disease	34	mir-146a	Human T-lymphotropic virus type 1 (HTLV-1)
Alzheimer s disease	35	mir-125b	Human T-lymphotropic virus type 1 (HTLV-1)
Alzheimer s disease	36	mir-9	Capecitabine
Alzheimer s disease	37	mir-128	Capecitabine
Alzheimer s disease	38	mir-146a	Capecitabine
Alzheimer s disease	39	mir-125b	Capecitabine
Alzheimer s disease	40	mir-9	Etoposide
Alzheimer s disease	41	mir-128	Etoposide
Alzheimer s disease	42	mir-146a	Etoposide
Alzheimer s disease	43	mir-125b	Etoposide
Alzheimer s disease	44	mir-9	heat stress
Alzheimer s disease	45	mir-128	heat stress
Alzheimer s disease	46	mir-146a	heat stress
Alzheimer s disease	47	mir-125b	heat stress
Alzheimer s disease	48	mir-9	cigarette smoke (CS)
Alzheimer s disease	49	mir-128	cigarette smoke (CS)
Alzheimer s disease	50	mir-146a	cigarette smoke (CS)
Alzheimer s disease	51	mir-125b	cigarette smoke (CS)
Alzheimer s disease	52	mir-9	radiation
Alzheimer s disease	53	mir-128	radiation
Alzheimer s disease	54	mir-146a	radiation
Alzheimer s disease	55	mir-125b	radiation
Alzheimer s disease	56	mir-9	adjuvant therapy
Alzheimer s disease	57	mir-128	adjuvant therapy
Alzheimer s disease	58	mir-146a	adjuvant therapy
Alzheimer s disease	59	mir-125b	adjuvant therapy
Alzheimer s disease	60	mir-9	Estradiol (E2)
Alzheimer s disease	61	mir-128	Estradiol (E2)
Alzheimer s disease	62	mir-146a	Estradiol (E2)
Alzheimer s disease	63	mir-125b	Estradiol (E2)
Alzheimer s disease	64	mir-9	3,3-Diindolylmethane
Alzheimer s disease	65	mir-128	3,3-Diindolylmethane
Alzheimer s disease	66	mir-146a	3,3-Diindolylmethane
Alzheimer s disease	67	mir-125b	3,3-Diindolylmethane
Alzheimer s disease	68	mir-9	Interleukin (IL)-23
Alzheimer s disease	69	mir-128	Interleukin (IL)-23
Alzheimer s disease	70	mir-146a	Interleukin (IL)-23
Alzheimer s disease	71	mir-125b	Interleukin (IL)-23
Alzheimer s disease	72	mir-9	nicotine
Alzheimer s disease	73	mir-128	nicotine
Alzheimer s disease	74	mir-146a	nicotine
Alzheimer s disease	75	mir-125b	nicotine
Alzheimer s disease	76	mir-9	hypoxia
Alzheimer s disease	77	mir-128	hypoxia
Alzheimer s disease	78	mir-146a	hypoxia
Alzheimer s disease	79	mir-125b	hypoxia
Alzheimer s disease	80	mir-9	glucose
Alzheimer s disease	81	mir-128	glucose
Alzheimer s disease	82	mir-146a	glucose
Alzheimer s disease	83	mir-125b	glucose
Alzheimer s disease	84	mir-9	Trastuzumab
Alzheimer s disease	85	mir-128	Trastuzumab
Alzheimer s disease	86	mir-146a	Trastuzumab
Alzheimer s disease	87	mir-125b	Trastuzumab
Alzheimer s disease	88	mir-9	endocrine
Alzheimer s disease	89	mir-128	endocrine
Alzheimer s disease	90	mir-146a	endocrine
Alzheimer s disease	91	mir-125b	endocrine
Alzheimer s disease	92	mir-9	opioids
Alzheimer s disease	93	mir-128	opioids
Alzheimer s disease	94	mir-146a	opioids
Alzheimer s disease	95	mir-125b	opioids
Alzheimer s disease	96	mir-9	Retinoic Acid
Alzheimer s disease	97	mir-128	Retinoic Acid
Alzheimer s disease	98	mir-146a	Retinoic Acid
Alzheimer s disease	99	mir-125b	Retinoic Acid
Alzheimer s disease	100	mir-9	daunorubicin
Astrogliosis	1	mir-125b	Capecitabine
Astrogliosis	2	mir-125b	iron- and aluminum-sulfate
Astrogliosis	3	mir-125b	heat stress
Astrogliosis	4	mir-125b	opioids
Astrogliosis	5	mir-125b	carboplatin/cisplatin with paclitaxel
Astrogliosis	6	mir-125b	daunorubicin
Astrogliosis	7	mir-125b	vincristine
Astrogliosis	8	mir-125b	Etoposide
Astrogliosis	9	mir-125b	radiation
Astrogliosis	10	mir-125b	hypoxia
Astrogliosis	11	mir-125b	5-aza-2-deoxycytidine
Astrogliosis	12	mir-125b	Resveratrol
Astrogliosis	13	mir-125b	adriamycin
Astrogliosis	14	mir-125b	radical prostatectomy
Astrogliosis	15	mir-125b	20-hydroxyecdysone
Astrogliosis	16	mir-125b	5-Aza-CdR
Astrogliosis	17	mir-125b	curcumin
Astrogliosis	18	mir-125b	Imatinib
Astrogliosis	19	mir-125b	hemin
Astrogliosis	20	mir-125b	docetaxel
Astrogliosis	21	mir-125b	H2O2
Astrogliosis	22	mir-125b	trichostatin A
Astrogliosis	23	mir-125b	hydroxycamptothecin (HCPT)
Astrogliosis	24	mir-125b	Retinoic Acid
Astrogliosis	25	mir-125b	Estradiol (E2)
Astrogliosis	26	mir-125b	17beta-estradiol
Astrogliosis	27	mir-125b	paclitaxel-carboplatin
Astrogliosis	28	mir-125b	irinotecan (CPT-11)
Astrogliosis	29	mir-125b	DDP
Astrogliosis	30	mir-125b	paclitaxel
Astrogliosis	31	mir-125b	topotecan
Astrogliosis	32	mir-125b	5-fluorouracil
Astrogliosis	33	mir-99a	interleukin-6 (IL-6)
Astrogliosis	34	mir-125b	gemcitabine
Astrogliosis	35	mir-125b	3,3-Diindolylmethane
Astrogliosis	36	mir-125b	Glucocorticoids (GCs)
Astrogliosis	37	mir-125b	nicotine
Astrogliosis	38	mir-138	interleukin-6 (IL-6)
Astrogliosis	39	mir-125b	CagA
Astrogliosis	40	mir-125b	cetuximab (Caco-2 and HCT-116)
Astrogliosis	41	mir-125b	cis-platinum
Astrogliosis	42	mir-150	interleukin-6 (IL-6)
Astrogliosis	43	mir-382	interleukin-6 (IL-6)
Astrogliosis	44	mir-19b	interleukin-6 (IL-6)
Astrogliosis	45	mir-125b	Arsenic trioxide
Astrogliosis	46	mir-125b	hepatitis C virus (HCV)
Astrogliosis	47	mir-125b	arabinosylcytosine (Ara-C)
Astrogliosis	48	mir-125b	cocaine
Astrogliosis	49	mir-125b	Epigallocatechin gallate (EGCG)
Astrogliosis	50	mir-100	interleukin-6 (IL-6)
Astrogliosis	51	mir-20a	interleukin-6 (IL-6)
Astrogliosis	52	let-7e	interleukin-6 (IL-6)
Astrogliosis	53	mir-125b	adjuvant therapy
Astrogliosis	54	mir-128	interleukin-6 (IL-6)
Astrogliosis	55	mir-19a	interleukin-6 (IL-6)
Astrogliosis	56	mir-92a	interleukin-6 (IL-6)
Astrogliosis	57	mir-106b	interleukin-6 (IL-6)
Astrogliosis	58	mir-125b	bleomycin
Astrogliosis	59	mir-26b	interleukin-6 (IL-6)
Astrogliosis	60	mir-9	interleukin-6 (IL-6)
Astrogliosis	61	mir-15b	interleukin-6 (IL-6)
Astrogliosis	62	mir-122a	interleukin-6 (IL-6)
Astrogliosis	63	let-7a	interleukin-6 (IL-6)
Astrogliosis	64	mir-181b	interleukin-6 (IL-6)
Astrogliosis	65	let-7g	interleukin-6 (IL-6)
Astrogliosis	66	let-7i	interleukin-6 (IL-6)
Astrogliosis	67	mir-125b	serum starvation
Astrogliosis	68	mir-335	interleukin-6 (IL-6)
Astrogliosis	69	mir-125b	unsaturated fatty acids
Astrogliosis	70	mir-18a	interleukin-6 (IL-6)
Astrogliosis	71	mir-452	interleukin-6 (IL-6)
Astrogliosis	72	mir-96	interleukin-6 (IL-6)
Astrogliosis	73	mir-28	interleukin-6 (IL-6)
Astrogliosis	74	let-7b	interleukin-6 (IL-6)
Astrogliosis	75	mir-222	interleukin-6 (IL-6)
Astrogliosis	76	mir-17	interleukin-6 (IL-6)
Astrogliosis	77	mir-125b	Tamoxifen
Astrogliosis	78	mir-125b	Trastuzumab
Astrogliosis	79	mir-125b	endocrine
Astrogliosis	80	mir-126	interleukin-6 (IL-6)
Astrogliosis	81	mir-21	interleukin-6 (IL-6)
Astrogliosis	82	let-7d	interleukin-6 (IL-6)
Astrogliosis	83	mir-125b	Temozolomide
Astrogliosis	84	mir-29b	interleukin-6 (IL-6)
Astrogliosis	85	mir-196b	interleukin-6 (IL-6)
Astrogliosis	86	mir-125b	ICI-182780 (Fulvestrant)
Astrogliosis	87	mir-181a	interleukin-6 (IL-6)
Astrogliosis	88	mir-93	interleukin-6 (IL-6)
Astrogliosis	89	mir-1285	interleukin-6 (IL-6)
Astrogliosis	90	mir-3131	interleukin-6 (IL-6)
Astrogliosis	91	mir-1226	interleukin-6 (IL-6)
Astrogliosis	92	mir-653	interleukin-6 (IL-6)
Astrogliosis	93	mir-323b	interleukin-6 (IL-6)
Astrogliosis	94	mir-3170	interleukin-6 (IL-6)
Astrogliosis	95	mir-490	interleukin-6 (IL-6)
Astrogliosis	96	mir-605	interleukin-6 (IL-6)
Astrogliosis	97	mir-556	interleukin-6 (IL-6)
Astrogliosis	98	mir-106a	interleukin-6 (IL-6)
Astrogliosis	99	mir-221	interleukin-6 (IL-6)
Astrogliosis	100	let-7c	interleukin-6 (IL-6)
Ataxia-telangiectasia	1	mir-421	Etoposide
Ataxia-telangiectasia	2	mir-421	H2O2
Ataxia-telangiectasia	3	mir-421	radical prostatectomy
Ataxia-telangiectasia	4	mir-421	cetuximab (Caco-2 and HCT-116)
Ataxia-telangiectasia	5	mir-421	CagA
Ataxia-telangiectasia	6	mir-421	PKM2
Ataxia-telangiectasia	7	mir-421	irinotecan (CPT-11)
Ataxia-telangiectasia	8	mir-421	adjuvant therapy
Ataxia-telangiectasia	9	mir-421	hydroxycamptothecin (HCPT)
Ataxia-telangiectasia	10	mir-421	Temozolomide
Ataxia-telangiectasia	11	mir-421	DDP
Ataxia-telangiectasia	12	mir-421	adriamycin
Ataxia-telangiectasia	13	mir-421	oxaliplatin
Ataxia-telangiectasia	14	mir-421	curcumin
Ataxia-telangiectasia	15	mir-421	Imatinib
Ataxia-telangiectasia	16	mir-421	5-fluorouracil
Ataxia-telangiectasia	17	mir-421	ITF2357
Ataxia-telangiectasia	18	mir-421	anti-benzo[a]pyrene-trans-7,8-diol-9,10-epoxide
Ataxia-telangiectasia	19	mir-421	teniposide
Ataxia-telangiectasia	20	mir-421	Retinoic Acid
Ataxia-telangiectasia	21	mir-421	Stress
Ataxia-telangiectasia	22	mir-421	vincristine
Ataxia-telangiectasia	23	mir-421	Arsenic
Ataxia-telangiectasia	24	mir-421	paclitaxel
Ataxia-telangiectasia	25	mir-421	Cyclic mechanical stress (CMS)
Ataxia-telangiectasia	26	mir-421	gemcitabine
Ataxia-telangiectasia	27	mir-421	iron- and aluminum-sulfate
Ataxia-telangiectasia	28	mir-421	cyclophosphamide (CP)
Ataxia-telangiectasia	29	mir-421	5-aza-2-deoxycytidine
Ataxia-telangiectasia	30	mir-421	swine influenza virus (SIV)
Ataxia-telangiectasia	31	mir-421	hypoxia
Ataxia-telangiectasia	32	mir-421	taxol
Ataxia-telangiectasia	33	mir-421	cocaine
Ataxia-telangiectasia	34	mir-421	nicotine
Ataxia-telangiectasia	35	mir-421	cisplatin
Ataxia-telangiectasia	36	mir-421	Mycobacterium leprae
Ataxia-telangiectasia	37	mir-421	daunorubicin
Ataxia-telangiectasia	38	mir-421	interleukin-6 (IL-6)
Ataxia-telangiectasia	39	mir-421	epirubicin plus 5-fluorouracil
Ataxia-telangiectasia	40	mir-421	carboplatin/cisplatin with paclitaxel
Ataxia-telangiectasia	41	mir-421	DEN
Ataxia-telangiectasia	42	mir-421	trichostatin A
Ataxia-telangiectasia	43	mir-421	Estradiol (E2)
Ataxia-telangiectasia	44	mir-421	Epigallocatechin gallate (EGCG)
Ataxia-telangiectasia	45	mir-421	fludarabine
Ataxia-telangiectasia	46	mir-421	heat stress
Ataxia-telangiectasia	47	mir-421	fulvestrant
Ataxia-telangiectasia	48	mir-421	metformin
Ataxia-telangiectasia	49	mir-421	epirubicin plus taxotere/CP
Ataxia-telangiectasia	50	mir-421	Tamoxifen
Ataxia-telangiectasia	51	mir-421	Capecitabine
Ataxia-telangiectasia	52	mir-421	cigarette smoke (CS)
Ataxia-telangiectasia	53	mir-421	Omental fat
Ataxia-telangiectasia	54	mir-421	bleomycin
Ataxia-telangiectasia	55	mir-421	unsaturated fatty acids
Ataxia-telangiectasia	56	mir-421	arabinosylcytosine (Ara-C)
Ataxia-telangiectasia	57	mir-421	cis-platinum
Ataxia-telangiectasia	58	mir-421	3,3-Diindolylmethane
Ataxia-telangiectasia	59	mir-421	hemin
Ataxia-telangiectasia	60	mir-421	Human T-lymphotropic virus type 1 (HTLV-1)
Ataxia-telangiectasia	61	mir-421	serum starvation
Ataxia-telangiectasia	62	mir-421	resistance exercise
Ataxia-telangiectasia	63	mir-421	Trastuzumab
Ataxia-telangiectasia	64	mir-421	endocrine
Ataxia-telangiectasia	65	mir-421	ICI-182780 (Fulvestrant)
Ataxia-telangiectasia	66	mir-421	Mifepristone
Ataxia-telangiectasia	67	mir-421	17beta-estradiol
Ataxia-telangiectasia	68	mir-421	Resveratrol
Ataxia-telangiectasia	69	mir-421	Arsenic trioxide
Ataxia-telangiectasia	70	mir-421	UV radiation
Ataxia-telangiectasia	71	mir-421	medroxyprogesterone acetate
Ataxia-telangiectasia	72	mir-421	5-Aza-CdR
Ataxia-telangiectasia	73	mir-421	docetaxel
Ataxia-telangiectasia	74	mir-421	opioids
Ataxia-telangiectasia	75	mir-421	hepatitis C virus (HCV)
Ataxia-telangiectasia	76	mir-421	alcohol
Ataxia-telangiectasia	77	mir-421	lithium
Ataxia-telangiectasia	78	mir-421	phenylbutyric acid (PBA)
Ataxia-telangiectasia	79	mir-421	IFNa-2b/ribavirin
Ataxia-telangiectasia	80	mir-563	radiation
Ataxia-telangiectasia	81	mir-421	VP-16
Ataxia-telangiectasia	82	mir-421	CoCl(2)
Ataxia-telangiectasia	83	mir-421	mitoxantrone
Ataxia-telangiectasia	84	mir-421	20-hydroxyecdysone
Ataxia-telangiectasia	85	mir-744	radiation
Ataxia-telangiectasia	86	mir-421	paclitaxel-carboplatin
Ataxia-telangiectasia	87	mir-323b	radiation
Ataxia-telangiectasia	88	mir-605	radiation
Ataxia-telangiectasia	89	mir-490	radiation
Ataxia-telangiectasia	90	mir-1285	radiation
Ataxia-telangiectasia	91	mir-556	radiation
Ataxia-telangiectasia	92	mir-1226	radiation
Ataxia-telangiectasia	93	mir-3131	radiation
Ataxia-telangiectasia	94	mir-653	radiation
Ataxia-telangiectasia	95	mir-3170	radiation
Ataxia-telangiectasia	96	mir-421	Tomudex
Ataxia-telangiectasia	97	mir-650	radiation
Ataxia-telangiectasia	98	mir-421	exercise
Ataxia-telangiectasia	99	mir-421	benzo(a)pyrene
Ataxia-telangiectasia	100	mir-421	Glucocorticoids (GCs)
Atherosclerosis	1	mir-663	Resveratrol
Atherosclerosis	2	mir-663	Etoposide
Atherosclerosis	3	mir-663	radiation
Atherosclerosis	4	mir-663	iron- and aluminum-sulfate
Atherosclerosis	5	mir-663	Human T-cell leukemia virus type 1 (HTLV-1)
Atherosclerosis	6	mir-663	aluminum-sulfate- and reactive oxygen species (ROS)
Atherosclerosis	7	mir-663	Herpes simplex virus type-1 (HSV-1)
Atherosclerosis	8	mir-663	Human T-lymphotropic virus type 1 (HTLV-1)
Atherosclerosis	9	mir-638	Stress
Atherosclerosis	10	mir-663	H2O2
Atherosclerosis	11	mir-663	benzo(a)pyrene
Atherosclerosis	12	mir-598	Stress
Atherosclerosis	13	mir-539	Stress
Atherosclerosis	14	mir-1285	Stress
Atherosclerosis	15	mir-3131	Stress
Atherosclerosis	16	mir-490	Stress
Atherosclerosis	17	mir-653	Stress
Atherosclerosis	18	mir-1226	Stress
Atherosclerosis	19	mir-323b	Stress
Atherosclerosis	20	mir-3170	Stress
Atherosclerosis	21	mir-556	Stress
Atherosclerosis	22	mir-605	Stress
Atherosclerosis	23	mir-663	curcumin
Atherosclerosis	24	mir-652	Stress
Atherosclerosis	25	mir-612	Stress
Atherosclerosis	26	mir-557	Stress
Atherosclerosis	27	mir-600	Stress
Atherosclerosis	28	mir-642	Stress
Atherosclerosis	29	mir-662	Stress
Atherosclerosis	30	mir-601	Stress
Atherosclerosis	31	mir-637	Stress
Atherosclerosis	32	mir-596	Stress
Atherosclerosis	33	mir-769	Stress
Atherosclerosis	34	mir-657	Stress
Atherosclerosis	35	mir-518b	Stress
Atherosclerosis	36	mir-608	Stress
Atherosclerosis	37	mir-611	Stress
Atherosclerosis	38	mir-583	Stress
Atherosclerosis	39	mir-654	Stress
Atherosclerosis	40	mir-575	Stress
Atherosclerosis	41	mir-663	glucose
Atherosclerosis	42	mir-431	Stress
Atherosclerosis	43	mir-144	Stress
Atherosclerosis	44	mir-302e	Stress
Atherosclerosis	45	mir-106b	Stress
Atherosclerosis	46	mir-625	Stress
Atherosclerosis	47	mir-521	Stress
Atherosclerosis	48	mir-19b	Stress
Atherosclerosis	49	mir-484	Stress
Atherosclerosis	50	mir-148b	Stress
Atherosclerosis	51	mir-663	nicotine
Atherosclerosis	52	mir-15b	Stress
Atherosclerosis	53	mir-569	Stress
Atherosclerosis	54	mir-92a	Stress
Atherosclerosis	55	mir-663	cigarette smoke (CS)
Atherosclerosis	56	mir-96	Stress
Atherosclerosis	57	mir-663	Epigallocatechin gallate (EGCG)
Atherosclerosis	58	mir-423	Stress
Atherosclerosis	59	mir-744	Stress
Atherosclerosis	60	mir-26b	Stress
Atherosclerosis	61	mir-550	Stress
Atherosclerosis	62	mir-663	radical prostatectomy
Atherosclerosis	63	mir-660	Stress
Atherosclerosis	64	mir-663	Estradiol (E2)
Atherosclerosis	65	let-7i	Stress
Atherosclerosis	66	mir-658	Stress
Atherosclerosis	67	mir-663	GW4064
Atherosclerosis	68	mir-622	Stress
Atherosclerosis	69	mir-615	Stress
Atherosclerosis	70	mir-663	cetuximab (Caco-2 and HCT-116)
Atherosclerosis	71	mir-299	Stress
Atherosclerosis	72	mir-151	Stress
Atherosclerosis	73	let-7b	Stress
Atherosclerosis	74	mir-516b	Stress
Atherosclerosis	75	mir-125b	Stress
Atherosclerosis	76	mir-663	lithium
Atherosclerosis	77	mir-452	Stress
Atherosclerosis	78	let-7e	Stress
Atherosclerosis	79	mir-663	DDP
Atherosclerosis	80	mir-663	interleukin-6 (IL-6)
Atherosclerosis	81	let-7g	Stress
Atherosclerosis	82	let-7a	Stress
Atherosclerosis	83	mir-18a	Stress
Atherosclerosis	84	mir-23a	Stress
Atherosclerosis	85	mir-363	Stress
Atherosclerosis	86	mir-663	3,3-Diindolylmethane
Atherosclerosis	87	mir-346	Stress
Atherosclerosis	88	mir-222	Stress
Atherosclerosis	89	mir-128b	Stress
Atherosclerosis	90	mir-663	Capecitabine
Atherosclerosis	91	mir-602	Stress
Atherosclerosis	92	mir-1224	Stress
Atherosclerosis	93	mir-22	Stress
Atherosclerosis	94	mir-19a	Stress
Atherosclerosis	95	mir-106a	Stress
Atherosclerosis	96	mir-100	Stress
Atherosclerosis	97	mir-432	Stress
Atherosclerosis	98	mir-421	Stress
Atherosclerosis	99	mir-663	5-Aza-CdR
Atherosclerosis	100	mir-663	Imatinib
B-acute lymphoblastic Leukemia	1	mir-15a	lithium
B-acute lymphoblastic Leukemia	2	mir-15a	Retinoic Acid
B-acute lymphoblastic Leukemia	3	mir-15a	Arsenic trioxide
B-acute lymphoblastic Leukemia	4	mir-15a	curcumin
B-acute lymphoblastic Leukemia	5	mir-15a	5-fluorouracil
B-acute lymphoblastic Leukemia	6	mir-15a	valproate
B-acute lymphoblastic Leukemia	7	mir-23c	Interleukin (IL)-23
B-acute lymphoblastic Leukemia	8	mir-15a	UV radiation
B-acute lymphoblastic Leukemia	9	mir-15a	adjuvant therapy
B-acute lymphoblastic Leukemia	10	mir-15a	all-trans-retinoic acid (ATRA)
B-acute lymphoblastic Leukemia	11	mir-15a	Human T-lymphotropic virus type 1 (HTLV-1)
B-acute lymphoblastic Leukemia	12	mir-15a	cigarette smoke (CS)
B-acute lymphoblastic Leukemia	13	mir-147	Interleukin (IL)-23
B-acute lymphoblastic Leukemia	14	mir-124b	Interleukin (IL)-23
B-acute lymphoblastic Leukemia	15	mir-16	Interleukin (IL)-23
B-acute lymphoblastic Leukemia	16	mir-15a	hypoxia
B-acute lymphoblastic Leukemia	17	mir-15a	Arsenic
B-acute lymphoblastic Leukemia	18	mir-15a	daunorubicin
B-acute lymphoblastic Leukemia	19	mir-15a	Epigallocatechin gallate (EGCG)
B-acute lymphoblastic Leukemia	20	mir-15a	adriamycin
B-acute lymphoblastic Leukemia	21	mir-15a	aminoglycoside
B-acute lymphoblastic Leukemia	22	mir-15a	Resveratrol
B-acute lymphoblastic Leukemia	23	mir-15a	hemin
B-acute lymphoblastic Leukemia	24	mir-15b	Interleukin (IL)-23
B-acute lymphoblastic Leukemia	25	mir-223	Interleukin (IL)-23
B-acute lymphoblastic Leukemia	26	mir-29a	Interleukin (IL)-23
B-acute lymphoblastic Leukemia	27	mir-1826	Interleukin (IL)-23
B-acute lymphoblastic Leukemia	28	mir-15a	Trastuzumab
B-acute lymphoblastic Leukemia	29	mir-15a	endocrine
B-acute lymphoblastic Leukemia	30	mir-15a	radiation
B-acute lymphoblastic Leukemia	31	mir-15a	Tamoxifen
B-acute lymphoblastic Leukemia	32	mir-153	Interleukin (IL)-23
B-acute lymphoblastic Leukemia	33	mir-15a	hepatitis B virus (HBV)
B-acute lymphoblastic Leukemia	34	mir-15a	gemcitabine
B-acute lymphoblastic Leukemia	35	mir-15a	3,3-Diindolylmethane
B-acute lymphoblastic Leukemia	36	mir-575	Interleukin (IL)-23
B-acute lymphoblastic Leukemia	37	mir-210	Interleukin (IL)-23
B-acute lymphoblastic Leukemia	38	mir-15a	Temozolomide
B-acute lymphoblastic Leukemia	39	mir-34a	Interleukin (IL)-23
B-acute lymphoblastic Leukemia	40	mir-23a	Interleukin (IL)-23
B-acute lymphoblastic Leukemia	41	mir-21	Interleukin (IL)-23
B-acute lymphoblastic Leukemia	42	mir-152	Interleukin (IL)-23
B-acute lymphoblastic Leukemia	43	mir-15a	Cyclic mechanical stress (CMS)
B-acute lymphoblastic Leukemia	44	mir-146a	Interleukin (IL)-23
B-acute lymphoblastic Leukemia	45	mir-15a	taxane
B-acute lymphoblastic Leukemia	46	mir-574	Interleukin (IL)-23
B-acute lymphoblastic Leukemia	47	mir-15a	fulvestrant
B-acute lymphoblastic Leukemia	48	mir-20a	Interleukin (IL)-23
B-acute lymphoblastic Leukemia	49	mir-135b	Interleukin (IL)-23
B-acute lymphoblastic Leukemia	50	mir-181c	Interleukin (IL)-23
B-acute lymphoblastic Leukemia	51	mir-155	Interleukin (IL)-23
B-acute lymphoblastic Leukemia	52	mir-15a	vincristine
B-acute lymphoblastic Leukemia	53	mir-15a	serum starvation
B-acute lymphoblastic Leukemia	54	mir-15a	nicotine
B-acute lymphoblastic Leukemia	55	mir-19a	Interleukin (IL)-23
B-acute lymphoblastic Leukemia	56	mir-224	Interleukin (IL)-23
B-acute lymphoblastic Leukemia	57	mir-10a	Interleukin (IL)-23
B-acute lymphoblastic Leukemia	58	mir-15a	Imatinib
B-acute lymphoblastic Leukemia	59	mir-483	Interleukin (IL)-23
B-acute lymphoblastic Leukemia	60	mir-15a	hepatitis C virus (HCV)
B-acute lymphoblastic Leukemia	61	mir-221	Interleukin (IL)-23
B-acute lymphoblastic Leukemia	62	mir-181b	Interleukin (IL)-23
B-acute lymphoblastic Leukemia	63	mir-30a	Interleukin (IL)-23
B-acute lymphoblastic Leukemia	64	mir-22	Interleukin (IL)-23
B-acute lymphoblastic Leukemia	65	mir-151	Interleukin (IL)-23
B-acute lymphoblastic Leukemia	66	mir-15a	unsaturated fatty acids
B-acute lymphoblastic Leukemia	67	mir-222	Interleukin (IL)-23
B-acute lymphoblastic Leukemia	68	mir-15a	Estradiol (E2)
B-acute lymphoblastic Leukemia	69	mir-25	Interleukin (IL)-23
B-acute lymphoblastic Leukemia	70	mir-24	Interleukin (IL)-23
B-acute lymphoblastic Leukemia	71	mir-182	Interleukin (IL)-23
B-acute lymphoblastic Leukemia	72	mir-342	Interleukin (IL)-23
B-acute lymphoblastic Leukemia	73	mir-140	Interleukin (IL)-23
B-acute lymphoblastic Leukemia	74	let-7c	Interleukin (IL)-23
B-acute lymphoblastic Leukemia	75	mir-27a	Interleukin (IL)-23
B-acute lymphoblastic Leukemia	76	mir-15a	5-Aza-CdR
B-acute lymphoblastic Leukemia	77	let-7g	Interleukin (IL)-23
B-acute lymphoblastic Leukemia	78	mir-31	Interleukin (IL)-23
B-acute lymphoblastic Leukemia	79	mir-15a	H2O2
B-acute lymphoblastic Leukemia	80	mir-93	Interleukin (IL)-23
B-acute lymphoblastic Leukemia	81	let-7a	Interleukin (IL)-23
B-acute lymphoblastic Leukemia	82	mir-30e	Interleukin (IL)-23
B-acute lymphoblastic Leukemia	83	mir-191	Interleukin (IL)-23
B-acute lymphoblastic Leukemia	84	mir-15a	cisplatin
B-acute lymphoblastic Leukemia	85	mir-106a	Interleukin (IL)-23
B-acute lymphoblastic Leukemia	86	mir-107	Interleukin (IL)-23
B-acute lymphoblastic Leukemia	87	mir-15a	diet
B-acute lymphoblastic Leukemia	88	mir-181a	Interleukin (IL)-23
B-acute lymphoblastic Leukemia	89	let-7d	Interleukin (IL)-23
B-acute lymphoblastic Leukemia	90	mir-92a	Interleukin (IL)-23
B-acute lymphoblastic Leukemia	91	mir-15a	TCPOBOP
B-acute lymphoblastic Leukemia	92	mir-185	Interleukin (IL)-23
B-acute lymphoblastic Leukemia	93	mir-374c	Interleukin (IL)-23
B-acute lymphoblastic Leukemia	94	mir-215	Interleukin (IL)-23
B-acute lymphoblastic Leukemia	95	mir-23b	Interleukin (IL)-23
B-acute lymphoblastic Leukemia	96	mir-15a	Sorafenib
B-acute lymphoblastic Leukemia	97	mir-365	Interleukin (IL)-23
B-acute lymphoblastic Leukemia	98	mir-141	Interleukin (IL)-23
B-acute lymphoblastic Leukemia	99	mir-15a	fludarabine
B-acute lymphoblastic Leukemia	100	mir-29c	Interleukin (IL)-23
Beta cellular dysfunction and beta-mass lose in type 2 diabetes	1	mir-375	TCPOBOP
Beta cellular dysfunction and beta-mass lose in type 2 diabetes	2	mir-375	alcohol
Beta cellular dysfunction and beta-mass lose in type 2 diabetes	3	mir-375	hepatitis C virus (HCV)
Beta cellular dysfunction and beta-mass lose in type 2 diabetes	4	mir-375	Vitamin E
Beta cellular dysfunction and beta-mass lose in type 2 diabetes	5	mir-375	ICI-182780 (Fulvestrant)
Beta cellular dysfunction and beta-mass lose in type 2 diabetes	6	mir-375	Capecitabine
Beta cellular dysfunction and beta-mass lose in type 2 diabetes	7	mir-375	folate
Beta cellular dysfunction and beta-mass lose in type 2 diabetes	8	mir-375	chenodeoxycholic acid
Beta cellular dysfunction and beta-mass lose in type 2 diabetes	9	mir-375	Tomudex
Beta cellular dysfunction and beta-mass lose in type 2 diabetes	10	mir-375	all-trans-retinoic acid (ATRA)
Beta cellular dysfunction and beta-mass lose in type 2 diabetes	11	mir-375	hemin
Beta cellular dysfunction and beta-mass lose in type 2 diabetes	12	mir-375	methotrexate
Beta cellular dysfunction and beta-mass lose in type 2 diabetes	13	mir-375	cyclophosphamide (CP)
Beta cellular dysfunction and beta-mass lose in type 2 diabetes	14	mir-375	DDP
Beta cellular dysfunction and beta-mass lose in type 2 diabetes	15	mir-375	oxaliplatin
Beta cellular dysfunction and beta-mass lose in type 2 diabetes	16	mir-375	GW4064
Beta cellular dysfunction and beta-mass lose in type 2 diabetes	17	mir-375	Retinoic Acid
Beta cellular dysfunction and beta-mass lose in type 2 diabetes	18	mir-375	mitoxantrone
Beta cellular dysfunction and beta-mass lose in type 2 diabetes	19	mir-375	DEN
Beta cellular dysfunction and beta-mass lose in type 2 diabetes	20	mir-375	20-hydroxyecdysone
Beta cellular dysfunction and beta-mass lose in type 2 diabetes	21	mir-375	diet
Beta cellular dysfunction and beta-mass lose in type 2 diabetes	22	mir-375	hepatitis B virus (HBV)
Beta cellular dysfunction and beta-mass lose in type 2 diabetes	23	mir-375	Sorafenib
Beta cellular dysfunction and beta-mass lose in type 2 diabetes	24	mir-375	Tamoxifen
Beta cellular dysfunction and beta-mass lose in type 2 diabetes	25	mir-375	Epigallocatechin gallate (EGCG)
Beta cellular dysfunction and beta-mass lose in type 2 diabetes	26	mir-375	dioxin
Beta cellular dysfunction and beta-mass lose in type 2 diabetes	27	mir-375	hydroxycamptothecin (HCPT)
Beta cellular dysfunction and beta-mass lose in type 2 diabetes	28	mir-375	d-galactosamine
Beta cellular dysfunction and beta-mass lose in type 2 diabetes	29	mir-375	irinotecan (CPT-11)
Beta cellular dysfunction and beta-mass lose in type 2 diabetes	30	mir-375	Arsenic trioxide
Beta cellular dysfunction and beta-mass lose in type 2 diabetes	31	mir-375	Mifepristone
Beta cellular dysfunction and beta-mass lose in type 2 diabetes	32	mir-375	17beta-estradiol
Beta cellular dysfunction and beta-mass lose in type 2 diabetes	33	mir-375	Imatinib
Beta cellular dysfunction and beta-mass lose in type 2 diabetes	34	mir-375	bleomycin
Beta cellular dysfunction and beta-mass lose in type 2 diabetes	35	mir-99b	palmitate
Beta cellular dysfunction and beta-mass lose in type 2 diabetes	36	mir-130b	palmitate
Beta cellular dysfunction and beta-mass lose in type 2 diabetes	37	mir-375	medroxyprogesterone acetate
Beta cellular dysfunction and beta-mass lose in type 2 diabetes	38	mir-196a	palmitate
Beta cellular dysfunction and beta-mass lose in type 2 diabetes	39	mir-122	palmitate
Beta cellular dysfunction and beta-mass lose in type 2 diabetes	40	mir-449b	palmitate
Beta cellular dysfunction and beta-mass lose in type 2 diabetes	41	mir-375	5-Aza-CdR
Beta cellular dysfunction and beta-mass lose in type 2 diabetes	42	mir-375	3,3-Diindolylmethane
Beta cellular dysfunction and beta-mass lose in type 2 diabetes	43	mir-449a	palmitate
Beta cellular dysfunction and beta-mass lose in type 2 diabetes	44	mir-375	Estradiol (E2)
Beta cellular dysfunction and beta-mass lose in type 2 diabetes	45	mir-375	5-fluorouracil
Beta cellular dysfunction and beta-mass lose in type 2 diabetes	46	mir-375	5-aza-2-deoxycytidine
Beta cellular dysfunction and beta-mass lose in type 2 diabetes	47	mir-196b	palmitate
Beta cellular dysfunction and beta-mass lose in type 2 diabetes	48	mir-375	Resveratrol
Beta cellular dysfunction and beta-mass lose in type 2 diabetes	49	mir-375	serum starvation
Beta cellular dysfunction and beta-mass lose in type 2 diabetes	50	mir-375	Ethyl 2-((2,3-bis(nitrooxy)propyl)disulfanyl)benzoate (GT-094)
Beta cellular dysfunction and beta-mass lose in type 2 diabetes	51	mir-375	docetaxel
Beta cellular dysfunction and beta-mass lose in type 2 diabetes	52	mir-375	Etoposide
Beta cellular dysfunction and beta-mass lose in type 2 diabetes	53	mir-193a	palmitate
Beta cellular dysfunction and beta-mass lose in type 2 diabetes	54	mir-375	hypoxia
Beta cellular dysfunction and beta-mass lose in type 2 diabetes	55	mir-384	palmitate
Beta cellular dysfunction and beta-mass lose in type 2 diabetes	56	mir-487a	palmitate
Beta cellular dysfunction and beta-mass lose in type 2 diabetes	57	mir-192	palmitate
Beta cellular dysfunction and beta-mass lose in type 2 diabetes	58	mir-301b	palmitate
Beta cellular dysfunction and beta-mass lose in type 2 diabetes	59	mir-126	palmitate
Beta cellular dysfunction and beta-mass lose in type 2 diabetes	60	mir-20b	palmitate
Beta cellular dysfunction and beta-mass lose in type 2 diabetes	61	mir-142	palmitate
Beta cellular dysfunction and beta-mass lose in type 2 diabetes	62	mir-376a	palmitate
Beta cellular dysfunction and beta-mass lose in type 2 diabetes	63	mir-212	palmitate
Beta cellular dysfunction and beta-mass lose in type 2 diabetes	64	mir-10a	palmitate
Beta cellular dysfunction and beta-mass lose in type 2 diabetes	65	mir-31	palmitate
Beta cellular dysfunction and beta-mass lose in type 2 diabetes	66	mir-137	palmitate
Beta cellular dysfunction and beta-mass lose in type 2 diabetes	67	mir-100	palmitate
Beta cellular dysfunction and beta-mass lose in type 2 diabetes	68	mir-152	palmitate
Beta cellular dysfunction and beta-mass lose in type 2 diabetes	69	mir-301a	palmitate
Beta cellular dysfunction and beta-mass lose in type 2 diabetes	70	mir-491	palmitate
Beta cellular dysfunction and beta-mass lose in type 2 diabetes	71	mir-375	CagA
Beta cellular dysfunction and beta-mass lose in type 2 diabetes	72	mir-203	palmitate
Beta cellular dysfunction and beta-mass lose in type 2 diabetes	73	mir-503	palmitate
Beta cellular dysfunction and beta-mass lose in type 2 diabetes	74	mir-130a	palmitate
Beta cellular dysfunction and beta-mass lose in type 2 diabetes	75	mir-43c	palmitate
Beta cellular dysfunction and beta-mass lose in type 2 diabetes	76	mir-223	palmitate
Beta cellular dysfunction and beta-mass lose in type 2 diabetes	77	mir-145	palmitate
Beta cellular dysfunction and beta-mass lose in type 2 diabetes	78	mir-375	Glucocorticoids (GCs)
Beta cellular dysfunction and beta-mass lose in type 2 diabetes	79	mir-375	Temozolomide
Beta cellular dysfunction and beta-mass lose in type 2 diabetes	80	mir-200c	palmitate
Beta cellular dysfunction and beta-mass lose in type 2 diabetes	81	mir-489	palmitate
Beta cellular dysfunction and beta-mass lose in type 2 diabetes	82	mir-135a	palmitate
Beta cellular dysfunction and beta-mass lose in type 2 diabetes	83	mir-378	palmitate
Beta cellular dysfunction and beta-mass lose in type 2 diabetes	84	mir-191	palmitate
Beta cellular dysfunction and beta-mass lose in type 2 diabetes	85	mir-200a	palmitate
Beta cellular dysfunction and beta-mass lose in type 2 diabetes	86	mir-675	palmitate
Beta cellular dysfunction and beta-mass lose in type 2 diabetes	87	mir-376b	palmitate
Beta cellular dysfunction and beta-mass lose in type 2 diabetes	88	mir-10b	palmitate
Beta cellular dysfunction and beta-mass lose in type 2 diabetes	89	mir-200b	palmitate
Beta cellular dysfunction and beta-mass lose in type 2 diabetes	90	mir-181b	palmitate
Beta cellular dysfunction and beta-mass lose in type 2 diabetes	91	mir-141	palmitate
Beta cellular dysfunction and beta-mass lose in type 2 diabetes	92	mir-34c	palmitate
Beta cellular dysfunction and beta-mass lose in type 2 diabetes	93	mir-375	daunorubicin
Beta cellular dysfunction and beta-mass lose in type 2 diabetes	94	mir-18b	palmitate
Beta cellular dysfunction and beta-mass lose in type 2 diabetes	95	mir-144	palmitate
Beta cellular dysfunction and beta-mass lose in type 2 diabetes	96	mir-708	palmitate
Beta cellular dysfunction and beta-mass lose in type 2 diabetes	97	mir-29c	palmitate
Beta cellular dysfunction and beta-mass lose in type 2 diabetes	98	mir-486	palmitate
Beta cellular dysfunction and beta-mass lose in type 2 diabetes	99	mir-375	adriamycin
Beta cellular dysfunction and beta-mass lose in type 2 diabetes	100	mir-661	palmitate
Bipolar disorder	1	mir-494	valproate
Bipolar disorder	2	mir-34a	valproate
Bipolar disorder	3	mir-15a	valproate
Bipolar disorder	4	mir-181c	valproate
Bipolar disorder	5	mir-152	valproate
Bipolar disorder	6	mir-155	valproate
Bipolar disorder	7	mir-221	valproate
Bipolar disorder	8	mir-221	Interleukin (IL)-23
Bipolar disorder	9	mir-155	Interleukin (IL)-23
Bipolar disorder	10	mir-494	Interleukin (IL)-23
Bipolar disorder	11	mir-181c	Interleukin (IL)-23
Bipolar disorder	12	mir-15a	Interleukin (IL)-23
Bipolar disorder	13	mir-152	Interleukin (IL)-23
Bipolar disorder	14	mir-34a	Interleukin (IL)-23
Bipolar disorder	15	mir-134	Interleukin (IL)-23
Bipolar disorder	16	mir-221	all-trans-retinoic acid (ATRA)
Bipolar disorder	17	mir-155	all-trans-retinoic acid (ATRA)
Bipolar disorder	18	mir-494	all-trans-retinoic acid (ATRA)
Bipolar disorder	19	mir-181c	all-trans-retinoic acid (ATRA)
Bipolar disorder	20	mir-15a	all-trans-retinoic acid (ATRA)
Bipolar disorder	21	mir-152	all-trans-retinoic acid (ATRA)
Bipolar disorder	22	mir-34a	all-trans-retinoic acid (ATRA)
Bipolar disorder	23	mir-134	all-trans-retinoic acid (ATRA)
Bipolar disorder	24	mir-221	UV radiation
Bipolar disorder	25	mir-155	UV radiation
Bipolar disorder	26	mir-494	UV radiation
Bipolar disorder	27	mir-181c	UV radiation
Bipolar disorder	28	mir-15a	UV radiation
Bipolar disorder	29	mir-152	UV radiation
Bipolar disorder	30	mir-34a	UV radiation
Bipolar disorder	31	mir-134	UV radiation
Bipolar disorder	32	mir-221	phenylbutyric acid (PBA)
Bipolar disorder	33	mir-155	phenylbutyric acid (PBA)
Bipolar disorder	34	mir-494	phenylbutyric acid (PBA)
Bipolar disorder	35	mir-181c	phenylbutyric acid (PBA)
Bipolar disorder	36	mir-15a	phenylbutyric acid (PBA)
Bipolar disorder	37	mir-152	phenylbutyric acid (PBA)
Bipolar disorder	38	mir-34a	phenylbutyric acid (PBA)
Bipolar disorder	39	mir-134	phenylbutyric acid (PBA)
Bipolar disorder	40	mir-221	5-Aza-CdR
Bipolar disorder	41	mir-155	5-Aza-CdR
Bipolar disorder	42	mir-494	5-Aza-CdR
Bipolar disorder	43	mir-181c	5-Aza-CdR
Bipolar disorder	44	mir-15a	5-Aza-CdR
Bipolar disorder	45	mir-152	5-Aza-CdR
Bipolar disorder	46	mir-34a	5-Aza-CdR
Bipolar disorder	47	mir-134	5-Aza-CdR
Bipolar disorder	48	mir-221	aminoglycoside
Bipolar disorder	49	mir-155	aminoglycoside
Bipolar disorder	50	mir-494	aminoglycoside
Bipolar disorder	51	mir-181c	aminoglycoside
Bipolar disorder	52	mir-15a	aminoglycoside
Bipolar disorder	53	mir-152	aminoglycoside
Bipolar disorder	54	mir-34a	aminoglycoside
Bipolar disorder	55	mir-134	aminoglycoside
Bipolar disorder	56	mir-221	Arsenic
Bipolar disorder	57	mir-155	Arsenic
Bipolar disorder	58	mir-494	Arsenic
Bipolar disorder	59	mir-181c	Arsenic
Bipolar disorder	60	mir-15a	Arsenic
Bipolar disorder	61	mir-152	Arsenic
Bipolar disorder	62	mir-34a	Arsenic
Bipolar disorder	63	mir-134	Arsenic
Bipolar disorder	64	mir-221	palmitate
Bipolar disorder	65	mir-155	palmitate
Bipolar disorder	66	mir-494	palmitate
Bipolar disorder	67	mir-181c	palmitate
Bipolar disorder	68	mir-15a	palmitate
Bipolar disorder	69	mir-152	palmitate
Bipolar disorder	70	mir-34a	palmitate
Bipolar disorder	71	mir-134	palmitate
Bipolar disorder	72	mir-221	taxane
Bipolar disorder	73	mir-155	taxane
Bipolar disorder	74	mir-494	taxane
Bipolar disorder	75	mir-181c	taxane
Bipolar disorder	76	mir-15a	taxane
Bipolar disorder	77	mir-152	taxane
Bipolar disorder	78	mir-34a	taxane
Bipolar disorder	79	mir-134	taxane
Bipolar disorder	80	mir-221	Imatinib
Bipolar disorder	81	mir-155	Imatinib
Bipolar disorder	82	mir-494	Imatinib
Bipolar disorder	83	mir-181c	Imatinib
Bipolar disorder	84	mir-15a	Imatinib
Bipolar disorder	85	mir-152	Imatinib
Bipolar disorder	86	mir-34a	Imatinib
Bipolar disorder	87	mir-134	Imatinib
Bipolar disorder	88	mir-221	nutlin-3a
Bipolar disorder	89	mir-155	nutlin-3a
Bipolar disorder	90	mir-494	nutlin-3a
Bipolar disorder	91	mir-181c	nutlin-3a
Bipolar disorder	92	mir-15a	nutlin-3a
Bipolar disorder	93	mir-152	nutlin-3a
Bipolar disorder	94	mir-34a	nutlin-3a
Bipolar disorder	95	mir-134	nutlin-3a
Bipolar disorder	96	mir-221	Retinoic Acid
Bipolar disorder	97	mir-155	Retinoic Acid
Bipolar disorder	98	mir-494	Retinoic Acid
Bipolar disorder	99	mir-181c	Retinoic Acid
Bipolar disorder	100	mir-15a	Retinoic Acid
Bladder Cancer	1	mir-498	Human T-cell leukemia virus type 1 (HTLV-1)
Bladder Cancer	2	mir-193b	Human T-cell leukemia virus type 1 (HTLV-1)
Bladder Cancer	3	mir-517a	Human T-cell leukemia virus type 1 (HTLV-1)
Bladder Cancer	4	mir-127	Human T-cell leukemia virus type 1 (HTLV-1)
Bladder Cancer	5	mir-495	Human T-cell leukemia virus type 1 (HTLV-1)
Bladder Cancer	6	mir-139	Human T-cell leukemia virus type 1 (HTLV-1)
Bladder Cancer	7	mir-132	Human T-cell leukemia virus type 1 (HTLV-1)
Bladder Cancer	8	mir-146a	Human T-cell leukemia virus type 1 (HTLV-1)
Bladder Cancer	9	mir-494	Human T-cell leukemia virus type 1 (HTLV-1)
Bladder Cancer	10	mir-377	Human T-cell leukemia virus type 1 (HTLV-1)
Bladder Cancer	11	mir-34a	Human T-cell leukemia virus type 1 (HTLV-1)
Bladder Cancer	12	mir-146b	Human T-cell leukemia virus type 1 (HTLV-1)
Bladder Cancer	13	mir-183	Human T-cell leukemia virus type 1 (HTLV-1)
Bladder Cancer	14	mir-192	Human T-cell leukemia virus type 1 (HTLV-1)
Bladder Cancer	15	mir-148a	Human T-cell leukemia virus type 1 (HTLV-1)
Bladder Cancer	16	mir-134	Human T-cell leukemia virus type 1 (HTLV-1)
Bladder Cancer	17	mir-512	Human T-cell leukemia virus type 1 (HTLV-1)
Bladder Cancer	18	mir-205	Human T-cell leukemia virus type 1 (HTLV-1)
Bladder Cancer	19	mir-182	Human T-cell leukemia virus type 1 (HTLV-1)
Bladder Cancer	20	mir-126	Human T-cell leukemia virus type 1 (HTLV-1)
Bladder Cancer	21	mir-13	Human T-cell leukemia virus type 1 (HTLV-1)
Bladder Cancer	22	mir-368	Human T-cell leukemia virus type 1 (HTLV-1)
Bladder Cancer	23	mir-516	Human T-cell leukemia virus type 1 (HTLV-1)
Bladder Cancer	24	mir-517b	Human T-cell leukemia virus type 1 (HTLV-1)
Bladder Cancer	25	mir-498	aluminum-sulfate- and reactive oxygen species (ROS)
Bladder Cancer	26	mir-193b	aluminum-sulfate- and reactive oxygen species (ROS)
Bladder Cancer	27	mir-517a	aluminum-sulfate- and reactive oxygen species (ROS)
Bladder Cancer	28	mir-127	aluminum-sulfate- and reactive oxygen species (ROS)
Bladder Cancer	29	mir-495	aluminum-sulfate- and reactive oxygen species (ROS)
Bladder Cancer	30	mir-139	aluminum-sulfate- and reactive oxygen species (ROS)
Bladder Cancer	31	mir-132	aluminum-sulfate- and reactive oxygen species (ROS)
Bladder Cancer	32	mir-146a	aluminum-sulfate- and reactive oxygen species (ROS)
Bladder Cancer	33	mir-494	aluminum-sulfate- and reactive oxygen species (ROS)
Bladder Cancer	34	mir-377	aluminum-sulfate- and reactive oxygen species (ROS)
Bladder Cancer	35	mir-34a	aluminum-sulfate- and reactive oxygen species (ROS)
Bladder Cancer	36	mir-146b	aluminum-sulfate- and reactive oxygen species (ROS)
Bladder Cancer	37	mir-183	aluminum-sulfate- and reactive oxygen species (ROS)
Bladder Cancer	38	mir-192	aluminum-sulfate- and reactive oxygen species (ROS)
Bladder Cancer	39	mir-148a	aluminum-sulfate- and reactive oxygen species (ROS)
Bladder Cancer	40	mir-134	aluminum-sulfate- and reactive oxygen species (ROS)
Bladder Cancer	41	mir-512	aluminum-sulfate- and reactive oxygen species (ROS)
Bladder Cancer	42	mir-205	aluminum-sulfate- and reactive oxygen species (ROS)
Bladder Cancer	43	mir-182	aluminum-sulfate- and reactive oxygen species (ROS)
Bladder Cancer	44	mir-126	aluminum-sulfate- and reactive oxygen species (ROS)
Bladder Cancer	45	mir-13	aluminum-sulfate- and reactive oxygen species (ROS)
Bladder Cancer	46	mir-368	aluminum-sulfate- and reactive oxygen species (ROS)
Bladder Cancer	47	mir-516	aluminum-sulfate- and reactive oxygen species (ROS)
Bladder Cancer	48	mir-517b	aluminum-sulfate- and reactive oxygen species (ROS)
Bladder Cancer	49	mir-498	Herpes simplex virus type-1 (HSV-1)
Bladder Cancer	50	mir-193b	Herpes simplex virus type-1 (HSV-1)
Bladder Cancer	51	mir-517a	Herpes simplex virus type-1 (HSV-1)
Bladder Cancer	52	mir-127	Herpes simplex virus type-1 (HSV-1)
Bladder Cancer	53	mir-495	Herpes simplex virus type-1 (HSV-1)
Bladder Cancer	54	mir-139	Herpes simplex virus type-1 (HSV-1)
Bladder Cancer	55	mir-132	Herpes simplex virus type-1 (HSV-1)
Bladder Cancer	56	mir-146a	Herpes simplex virus type-1 (HSV-1)
Bladder Cancer	57	mir-494	Herpes simplex virus type-1 (HSV-1)
Bladder Cancer	58	mir-377	Herpes simplex virus type-1 (HSV-1)
Bladder Cancer	59	mir-34a	Herpes simplex virus type-1 (HSV-1)
Bladder Cancer	60	mir-146b	Herpes simplex virus type-1 (HSV-1)
Bladder Cancer	61	mir-183	Herpes simplex virus type-1 (HSV-1)
Bladder Cancer	62	mir-192	Herpes simplex virus type-1 (HSV-1)
Bladder Cancer	63	mir-148a	Herpes simplex virus type-1 (HSV-1)
Bladder Cancer	64	mir-134	Herpes simplex virus type-1 (HSV-1)
Bladder Cancer	65	mir-512	Herpes simplex virus type-1 (HSV-1)
Bladder Cancer	66	mir-205	Herpes simplex virus type-1 (HSV-1)
Bladder Cancer	67	mir-182	Herpes simplex virus type-1 (HSV-1)
Bladder Cancer	68	mir-126	Herpes simplex virus type-1 (HSV-1)
Bladder Cancer	69	mir-13	Herpes simplex virus type-1 (HSV-1)
Bladder Cancer	70	mir-368	Herpes simplex virus type-1 (HSV-1)
Bladder Cancer	71	mir-516	Herpes simplex virus type-1 (HSV-1)
Bladder Cancer	72	mir-517b	Herpes simplex virus type-1 (HSV-1)
Bladder Cancer	73	mir-498	aminoglycoside
Bladder Cancer	74	mir-193b	aminoglycoside
Bladder Cancer	75	mir-517a	aminoglycoside
Bladder Cancer	76	mir-127	aminoglycoside
Bladder Cancer	77	mir-495	aminoglycoside
Bladder Cancer	78	mir-139	aminoglycoside
Bladder Cancer	79	mir-132	aminoglycoside
Bladder Cancer	80	mir-146a	aminoglycoside
Bladder Cancer	81	mir-494	aminoglycoside
Bladder Cancer	82	mir-377	aminoglycoside
Bladder Cancer	83	mir-34a	aminoglycoside
Bladder Cancer	84	mir-146b	aminoglycoside
Bladder Cancer	85	mir-183	aminoglycoside
Bladder Cancer	86	mir-192	aminoglycoside
Bladder Cancer	87	mir-148a	aminoglycoside
Bladder Cancer	88	mir-134	aminoglycoside
Bladder Cancer	89	mir-512	aminoglycoside
Bladder Cancer	90	mir-205	aminoglycoside
Bladder Cancer	91	mir-182	aminoglycoside
Bladder Cancer	92	mir-126	aminoglycoside
Bladder Cancer	93	mir-13	aminoglycoside
Bladder Cancer	94	mir-368	aminoglycoside
Bladder Cancer	95	mir-516	aminoglycoside
Bladder Cancer	96	mir-517b	aminoglycoside
Bladder Cancer	97	mir-498	Omental fat
Bladder Cancer	98	mir-193b	Omental fat
Bladder Cancer	99	mir-517a	Omental fat
Bladder Cancer	100	mir-127	Omental fat
Brain tumors	1	mir-96	Etoposide
Brain tumors	2	let-7i	Etoposide
Brain tumors	3	mir-151	Etoposide
Brain tumors	4	let-7a	Etoposide
Brain tumors	5	mir-452	Etoposide
Brain tumors	6	mir-17	Etoposide
Brain tumors	7	mir-106a	Etoposide
Brain tumors	8	mir-148b	Etoposide
Brain tumors	9	mir-302e	Etoposide
Brain tumors	10	mir-299	Etoposide
Brain tumors	11	mir-144	Etoposide
Brain tumors	12	mir-625	Etoposide
Brain tumors	13	mir-24	Etoposide
Brain tumors	14	mir-744	Etoposide
Brain tumors	15	mir-1226	Etoposide
Brain tumors	16	mir-1285	Etoposide
Brain tumors	17	mir-3131	Etoposide
Brain tumors	18	mir-3170	Etoposide
Brain tumors	19	mir-323b	Etoposide
Brain tumors	20	mir-490	Etoposide
Brain tumors	21	mir-556	Etoposide
Brain tumors	22	mir-605	Etoposide
Brain tumors	23	mir-653	Etoposide
Brain tumors	24	mir-96	H2O2
Brain tumors	25	let-7i	H2O2
Brain tumors	26	mir-151	H2O2
Brain tumors	27	let-7a	H2O2
Brain tumors	28	mir-452	H2O2
Brain tumors	29	mir-17	H2O2
Brain tumors	30	mir-106a	H2O2
Brain tumors	31	mir-148b	H2O2
Brain tumors	32	mir-302e	H2O2
Brain tumors	33	mir-299	H2O2
Brain tumors	34	mir-144	H2O2
Brain tumors	35	mir-625	H2O2
Brain tumors	36	mir-24	H2O2
Brain tumors	37	mir-744	H2O2
Brain tumors	38	mir-1226	H2O2
Brain tumors	39	mir-1285	H2O2
Brain tumors	40	mir-3131	H2O2
Brain tumors	41	mir-3170	H2O2
Brain tumors	42	mir-323b	H2O2
Brain tumors	43	mir-490	H2O2
Brain tumors	44	mir-556	H2O2
Brain tumors	45	mir-605	H2O2
Brain tumors	46	mir-653	H2O2
Brain tumors	47	mir-96	radical prostatectomy
Brain tumors	48	let-7i	radical prostatectomy
Brain tumors	49	mir-151	radical prostatectomy
Brain tumors	50	let-7a	radical prostatectomy
Brain tumors	51	mir-452	radical prostatectomy
Brain tumors	52	mir-17	radical prostatectomy
Brain tumors	53	mir-106a	radical prostatectomy
Brain tumors	54	mir-148b	radical prostatectomy
Brain tumors	55	mir-302e	radical prostatectomy
Brain tumors	56	mir-299	radical prostatectomy
Brain tumors	57	mir-144	radical prostatectomy
Brain tumors	58	mir-625	radical prostatectomy
Brain tumors	59	mir-24	radical prostatectomy
Brain tumors	60	mir-744	radical prostatectomy
Brain tumors	61	mir-1226	radical prostatectomy
Brain tumors	62	mir-1285	radical prostatectomy
Brain tumors	63	mir-3131	radical prostatectomy
Brain tumors	64	mir-3170	radical prostatectomy
Brain tumors	65	mir-323b	radical prostatectomy
Brain tumors	66	mir-490	radical prostatectomy
Brain tumors	67	mir-556	radical prostatectomy
Brain tumors	68	mir-605	radical prostatectomy
Brain tumors	69	mir-653	radical prostatectomy
Brain tumors	70	mir-96	cetuximab (Caco-2 and HCT-116)
Brain tumors	71	let-7i	cetuximab (Caco-2 and HCT-116)
Brain tumors	72	mir-151	cetuximab (Caco-2 and HCT-116)
Brain tumors	73	let-7a	cetuximab (Caco-2 and HCT-116)
Brain tumors	74	mir-452	cetuximab (Caco-2 and HCT-116)
Brain tumors	75	mir-17	cetuximab (Caco-2 and HCT-116)
Brain tumors	76	mir-106a	cetuximab (Caco-2 and HCT-116)
Brain tumors	77	mir-148b	cetuximab (Caco-2 and HCT-116)
Brain tumors	78	mir-302e	cetuximab (Caco-2 and HCT-116)
Brain tumors	79	mir-299	cetuximab (Caco-2 and HCT-116)
Brain tumors	80	mir-144	cetuximab (Caco-2 and HCT-116)
Brain tumors	81	mir-625	cetuximab (Caco-2 and HCT-116)
Brain tumors	82	mir-24	cetuximab (Caco-2 and HCT-116)
Brain tumors	83	mir-744	cetuximab (Caco-2 and HCT-116)
Brain tumors	84	mir-1226	cetuximab (Caco-2 and HCT-116)
Brain tumors	85	mir-1285	cetuximab (Caco-2 and HCT-116)
Brain tumors	86	mir-3131	cetuximab (Caco-2 and HCT-116)
Brain tumors	87	mir-3170	cetuximab (Caco-2 and HCT-116)
Brain tumors	88	mir-323b	cetuximab (Caco-2 and HCT-116)
Brain tumors	89	mir-490	cetuximab (Caco-2 and HCT-116)
Brain tumors	90	mir-556	cetuximab (Caco-2 and HCT-116)
Brain tumors	91	mir-605	cetuximab (Caco-2 and HCT-116)
Brain tumors	92	mir-653	cetuximab (Caco-2 and HCT-116)
Brain tumors	93	mir-521	radiation
Brain tumors	94	mir-106b	radiation
Brain tumors	95	mir-19b	radiation
Brain tumors	96	mir-96	CagA
Brain tumors	97	let-7i	CagA
Brain tumors	98	mir-151	CagA
Brain tumors	99	let-7a	CagA
Brain tumors	100	mir-452	CagA
Breast Cancer	1	mir-518d	CoCl(2)
Breast Cancer	2	mir-524	CoCl(2)
Breast Cancer	3	mir-506	CoCl(2)
Breast Cancer	4	mir-570	CoCl(2)
Breast Cancer	5	mir-618	CoCl(2)
Breast Cancer	6	mir-760	CoCl(2)
Breast Cancer	7	mir-107	CoCl(2)
Breast Cancer	8	let-7c	CoCl(2)
Breast Cancer	9	mir-203	CoCl(2)
Breast Cancer	10	let-7g	CoCl(2)
Breast Cancer	11	mir-103	CoCl(2)
Breast Cancer	12	mir-200b	CoCl(2)
Breast Cancer	13	let-7a	CoCl(2)
Breast Cancer	14	mir-302b	CoCl(2)
Breast Cancer	15	let-7d	CoCl(2)
Breast Cancer	16	mir-27a	CoCl(2)
Breast Cancer	17	let-7e	CoCl(2)
Breast Cancer	18	mir-122a	CoCl(2)
Breast Cancer	19	let-7f	CoCl(2)
Breast Cancer	20	mir-23a	CoCl(2)
Breast Cancer	21	mir-30b	CoCl(2)
Breast Cancer	22	mir-181a	CoCl(2)
Breast Cancer	23	mir-424	CoCl(2)
Breast Cancer	24	mir-216b	CoCl(2)
Breast Cancer	25	mir-143	CoCl(2)
Breast Cancer	26	mir-213	CoCl(2)
Breast Cancer	27	mir-29b	CoCl(2)
Breast Cancer	28	mir-200c	CoCl(2)
Breast Cancer	29	mir-216a	CoCl(2)
Breast Cancer	30	mir-126	CoCl(2)
Breast Cancer	31	mir-16	CoCl(2)
Breast Cancer	32	mir-26a	CoCl(2)
Breast Cancer	33	mir-17	CoCl(2)
Breast Cancer	34	mir-10b	CoCl(2)
Breast Cancer	35	let-7b	CoCl(2)
Breast Cancer	36	mir-98	CoCl(2)
Breast Cancer	37	mir-181b	CoCl(2)
Breast Cancer	38	mir-19a	CoCl(2)
Breast Cancer	39	mir-27b	CoCl(2)
Breast Cancer	40	mir-141	CoCl(2)
Breast Cancer	41	mir-9	CoCl(2)
Breast Cancer	42	mir-21	CoCl(2)
Breast Cancer	43	let-7i	CoCl(2)
Breast Cancer	44	mir-20a	CoCl(2)
Breast Cancer	45	mir-93	CoCl(2)
Breast Cancer	46	mir-518e	CoCl(2)
Breast Cancer	47	mir-195	CoCl(2)
Breast Cancer	48	mir-520d	CoCl(2)
Breast Cancer	49	mir-128b	CoCl(2)
Breast Cancer	50	mir-30c	CoCl(2)
Breast Cancer	51	mir-30e	CoCl(2)
Breast Cancer	52	mir-210	CoCl(2)
Breast Cancer	53	mir-200a	CoCl(2)
Breast Cancer	54	mir-106a	CoCl(2)
Breast Cancer	55	mir-211	CoCl(2)
Breast Cancer	56	mir-526b	CoCl(2)
Breast Cancer	57	mir-1	CoCl(2)
Breast Cancer	58	mir-128a	CoCl(2)
Breast Cancer	59	mir-146b	CoCl(2)
Breast Cancer	60	mir-34b	CoCl(2)
Breast Cancer	61	mir-24	CoCl(2)
Breast Cancer	62	mir-337	CoCl(2)
Breast Cancer	63	mir-222	CoCl(2)
Breast Cancer	64	mir-23b	CoCl(2)
Breast Cancer	65	mir-186	CoCl(2)
Breast Cancer	66	mir-124a	CoCl(2)
Breast Cancer	67	mir-181c	CoCl(2)
Breast Cancer	68	mir-323	CoCl(2)
Breast Cancer	69	mir-192	CoCl(2)
Breast Cancer	70	mir-197	CoCl(2)
Breast Cancer	71	mir-15b	CoCl(2)
Breast Cancer	72	mir-125b	CoCl(2)
Breast Cancer	73	mir-101	CoCl(2)
Breast Cancer	74	mir-155	CoCl(2)
Breast Cancer	75	mir-146a	CoCl(2)
Breast Cancer	76	mir-221	CoCl(2)
Breast Cancer	77	mir-34a	CoCl(2)
Breast Cancer	78	mir-15a	CoCl(2)
Breast Cancer	79	mir-26b	CoCl(2)
Breast Cancer	80	mir-128	CoCl(2)
Breast Cancer	81	mir-125a	CoCl(2)
Breast Cancer	82	mir-451	CoCl(2)
Breast Cancer	83	mir-518c	CoCl(2)
Breast Cancer	84	mir-30a	CoCl(2)
Breast Cancer	85	mir-409	CoCl(2)
Breast Cancer	86	mir-138	CoCl(2)
Breast Cancer	87	mir-365	CoCl(2)
Breast Cancer	88	mir-342	CoCl(2)
Breast Cancer	89	mir-374c	CoCl(2)
Breast Cancer	90	mir-10a	CoCl(2)
Breast Cancer	91	mir-374a	CoCl(2)
Breast Cancer	92	mir-326	CoCl(2)
Breast Cancer	93	mir-7	CoCl(2)
Breast Cancer	94	mir-130a	CoCl(2)
Breast Cancer	95	mir-483	CoCl(2)
Breast Cancer	96	mir-575	CoCl(2)
Breast Cancer	97	mir-328	CoCl(2)
Breast Cancer	98	mir-574	CoCl(2)
Breast Cancer	99	mir-345	CoCl(2)
Breast Cancer	100	mir-374b	CoCl(2)
Carbohydrate and lipid oxidation difference in men and women	1	mir-29b	Mifepristone
Carbohydrate and lipid oxidation difference in men and women	2	mir-29b	ICI-182780 (Fulvestrant)
Carbohydrate and lipid oxidation difference in men and women	3	mir-29b	medroxyprogesterone acetate
Carbohydrate and lipid oxidation difference in men and women	4	mir-29b	Chronic oxidative stress
Carbohydrate and lipid oxidation difference in men and women	5	mir-29b	metformin
Carbohydrate and lipid oxidation difference in men and women	6	mir-29b	Mycobacterium leprae
Carbohydrate and lipid oxidation difference in men and women	7	mir-29b	CoCl(2)
Carbohydrate and lipid oxidation difference in men and women	8	mir-29b	Estradiol (E2)
Carbohydrate and lipid oxidation difference in men and women	9	mir-29b	Trastuzumab
Carbohydrate and lipid oxidation difference in men and women	10	mir-29b	endocrine
Carbohydrate and lipid oxidation difference in men and women	11	mir-29b	Omental fat
Carbohydrate and lipid oxidation difference in men and women	12	mir-29b	VP-16
Carbohydrate and lipid oxidation difference in men and women	13	mir-29b	fulvestrant
Carbohydrate and lipid oxidation difference in men and women	14	mir-29b	Tamoxifen
Carbohydrate and lipid oxidation difference in men and women	15	mir-29b	hypoxia
Carbohydrate and lipid oxidation difference in men and women	16	mir-29b	mitoxantrone
Carbohydrate and lipid oxidation difference in men and women	17	mir-29b	3,3-Diindolylmethane
Carbohydrate and lipid oxidation difference in men and women	18	mir-29b	cis-platinum
Carbohydrate and lipid oxidation difference in men and women	19	mir-29b	resistance exercise
Carbohydrate and lipid oxidation difference in men and women	20	mir-29b	cisplatin
Carbohydrate and lipid oxidation difference in men and women	21	mir-29b	cetuximab (Caco-2 and HCT-116)
Carbohydrate and lipid oxidation difference in men and women	22	mir-29b	CagA
Carbohydrate and lipid oxidation difference in men and women	23	mir-29b	adriamycin
Carbohydrate and lipid oxidation difference in men and women	24	mir-29b	docetaxel
Carbohydrate and lipid oxidation difference in men and women	25	mir-29b	taxol
Carbohydrate and lipid oxidation difference in men and women	26	mir-29b	cocaine
Carbohydrate and lipid oxidation difference in men and women	27	mir-29b	5-fluorouracil
Carbohydrate and lipid oxidation difference in men and women	28	mir-29b	curcumin
Carbohydrate and lipid oxidation difference in men and women	29	mir-29b	irinotecan (CPT-11)
Carbohydrate and lipid oxidation difference in men and women	30	mir-29b	fludarabine
Carbohydrate and lipid oxidation difference in men and women	31	mir-29b	Retinoic Acid
Carbohydrate and lipid oxidation difference in men and women	32	mir-29b	Imatinib
Carbohydrate and lipid oxidation difference in men and women	33	mir-29b	radiation
Carbohydrate and lipid oxidation difference in men and women	34	mir-29b	Epigallocatechin gallate (EGCG)
Carbohydrate and lipid oxidation difference in men and women	35	mir-29b	gemcitabine
Carbohydrate and lipid oxidation difference in men and women	36	mir-29b	20-hydroxyecdysone
Carbohydrate and lipid oxidation difference in men and women	37	mir-29b	Glucocorticoids (GCs)
Carbohydrate and lipid oxidation difference in men and women	38	mir-29b	Etoposide
Carbohydrate and lipid oxidation difference in men and women	39	mir-570	17beta-estradiol
Carbohydrate and lipid oxidation difference in men and women	40	mir-618	17beta-estradiol
Carbohydrate and lipid oxidation difference in men and women	41	mir-760	17beta-estradiol
Carbohydrate and lipid oxidation difference in men and women	42	mir-29b	adjuvant therapy
Carbohydrate and lipid oxidation difference in men and women	43	mir-29b	serum starvation
Carbohydrate and lipid oxidation difference in men and women	44	mir-29b	unsaturated fatty acids
Carbohydrate and lipid oxidation difference in men and women	45	mir-29b	arabinosylcytosine (Ara-C)
Carbohydrate and lipid oxidation difference in men and women	46	mir-29b	bleomycin
Carbohydrate and lipid oxidation difference in men and women	47	mir-29b	Temozolomide
Carbohydrate and lipid oxidation difference in men and women	48	mir-29b	DDP
Carbohydrate and lipid oxidation difference in men and women	49	mir-29b	daunorubicin
Carbohydrate and lipid oxidation difference in men and women	50	mir-29b	H2O2
Carbohydrate and lipid oxidation difference in men and women	51	mir-29b	nicotine
Carbohydrate and lipid oxidation difference in men and women	52	mir-29b	oxaliplatin
Carbohydrate and lipid oxidation difference in men and women	53	mir-122a	17beta-estradiol
Carbohydrate and lipid oxidation difference in men and women	54	mir-29b	cigarette smoke (CS)
Carbohydrate and lipid oxidation difference in men and women	55	mir-29b	5-aza-2-deoxycytidine
Carbohydrate and lipid oxidation difference in men and women	56	mir-29b	Arsenic trioxide
Carbohydrate and lipid oxidation difference in men and women	57	mir-29b	5-Aza-CdR
Carbohydrate and lipid oxidation difference in men and women	58	mir-29b	Capecitabine
Carbohydrate and lipid oxidation difference in men and women	59	mir-29b	Human T-lymphotropic virus type 1 (HTLV-1)
Carbohydrate and lipid oxidation difference in men and women	60	mir-29b	hydroxycamptothecin (HCPT)
Carbohydrate and lipid oxidation difference in men and women	61	mir-107	17beta-estradiol
Carbohydrate and lipid oxidation difference in men and women	62	mir-29b	paclitaxel-carboplatin
Carbohydrate and lipid oxidation difference in men and women	63	mir-29b	UV radiation
Carbohydrate and lipid oxidation difference in men and women	64	mir-29b	hepatitis C virus (HCV)
Carbohydrate and lipid oxidation difference in men and women	65	mir-29b	Arsenic
Carbohydrate and lipid oxidation difference in men and women	66	mir-29b	carboplatin/cisplatin with paclitaxel
Carbohydrate and lipid oxidation difference in men and women	67	mir-29b	DEN
Carbohydrate and lipid oxidation difference in men and women	68	mir-29b	paclitaxel
Carbohydrate and lipid oxidation difference in men and women	69	mir-323	17beta-estradiol
Carbohydrate and lipid oxidation difference in men and women	70	mir-213	17beta-estradiol
Carbohydrate and lipid oxidation difference in men and women	71	mir-19a	17beta-estradiol
Carbohydrate and lipid oxidation difference in men and women	72	mir-20a	17beta-estradiol
Carbohydrate and lipid oxidation difference in men and women	73	mir-93	17beta-estradiol
Carbohydrate and lipid oxidation difference in men and women	74	mir-29b	vincristine
Carbohydrate and lipid oxidation difference in men and women	75	mir-195	17beta-estradiol
Carbohydrate and lipid oxidation difference in men and women	76	mir-26a	17beta-estradiol
Carbohydrate and lipid oxidation difference in men and women	77	mir-29b	teniposide
Carbohydrate and lipid oxidation difference in men and women	78	mir-23b	17beta-estradiol
Carbohydrate and lipid oxidation difference in men and women	79	mir-34b	17beta-estradiol
Carbohydrate and lipid oxidation difference in men and women	80	mir-103	17beta-estradiol
Carbohydrate and lipid oxidation difference in men and women	81	mir-26b	17beta-estradiol
Carbohydrate and lipid oxidation difference in men and women	82	mir-181a	17beta-estradiol
Carbohydrate and lipid oxidation difference in men and women	83	mir-16	17beta-estradiol
Carbohydrate and lipid oxidation difference in men and women	84	mir-18b	17beta-estradiol
Carbohydrate and lipid oxidation difference in men and women	85	mir-20b	17beta-estradiol
Carbohydrate and lipid oxidation difference in men and women	86	mir-128	17beta-estradiol
Carbohydrate and lipid oxidation difference in men and women	87	mir-29b	GW4064
Carbohydrate and lipid oxidation difference in men and women	88	mir-17	17beta-estradiol
Carbohydrate and lipid oxidation difference in men and women	89	mir-30e	17beta-estradiol
Carbohydrate and lipid oxidation difference in men and women	90	let-7a	17beta-estradiol
Carbohydrate and lipid oxidation difference in men and women	91	mir-29b	Tomudex
Carbohydrate and lipid oxidation difference in men and women	92	mir-101	17beta-estradiol
Carbohydrate and lipid oxidation difference in men and women	93	mir-373	17beta-estradiol
Carbohydrate and lipid oxidation difference in men and women	94	mir-29b	radical prostatectomy
Carbohydrate and lipid oxidation difference in men and women	95	mir-25	17beta-estradiol
Carbohydrate and lipid oxidation difference in men and women	96	mir-320e	17beta-estradiol
Carbohydrate and lipid oxidation difference in men and women	97	mir-181c	17beta-estradiol
Carbohydrate and lipid oxidation difference in men and women	98	let-7f	17beta-estradiol
Carbohydrate and lipid oxidation difference in men and women	99	mir-18a	17beta-estradiol
Carbohydrate and lipid oxidation difference in men and women	100	mir-29b	ITF2357
Cardiac myocytes response to hypoxic damage	1	mir-199a	Ethyl 2-((2,3-bis(nitrooxy)propyl)disulfanyl)benzoate (GT-094)
Cardiac myocytes response to hypoxic damage	2	mir-199a	CoCl(2)
Cardiac myocytes response to hypoxic damage	3	mir-199a	metformin
Cardiac myocytes response to hypoxic damage	4	mir-199a	Estradiol (E2)
Cardiac myocytes response to hypoxic damage	5	mir-199a	5-fluorouracil
Cardiac myocytes response to hypoxic damage	6	mir-199a	VP-16
Cardiac myocytes response to hypoxic damage	7	mir-199a	Tomudex
Cardiac myocytes response to hypoxic damage	8	mir-199a	oxaliplatin
Cardiac myocytes response to hypoxic damage	9	mir-199a	17beta-estradiol
Cardiac myocytes response to hypoxic damage	10	mir-199a	Tamoxifen
Cardiac myocytes response to hypoxic damage	11	mir-199a	serum starvation
Cardiac myocytes response to hypoxic damage	12	mir-199a	3,3-Diindolylmethane
Cardiac myocytes response to hypoxic damage	13	mir-199a	Retinoic Acid
Cardiac myocytes response to hypoxic damage	14	mir-199a	Trastuzumab
Cardiac myocytes response to hypoxic damage	15	mir-199a	endocrine
Cardiac myocytes response to hypoxic damage	16	mir-199a	docetaxel
Cardiac myocytes response to hypoxic damage	17	mir-199a	fulvestrant
Cardiac myocytes response to hypoxic damage	18	mir-199a	adriamycin
Cardiac myocytes response to hypoxic damage	19	mir-199a	curcumin
Cardiac myocytes response to hypoxic damage	20	mir-199a	mitoxantrone
Cardiac myocytes response to hypoxic damage	21	mir-199a	Imatinib
Cardiac myocytes response to hypoxic damage	22	mir-199a	trimethyl
Cardiac myocytes response to hypoxic damage	23	mir-199a	ITF2357
Cardiac myocytes response to hypoxic damage	24	mir-199a	Chronic oxidative stress
Cardiac myocytes response to hypoxic damage	25	mir-199a	anti-benzo[a]pyrene-trans-7,8-diol-9,10-epoxide
Cardiac myocytes response to hypoxic damage	26	mir-199a	methotrexate
Cardiac myocytes response to hypoxic damage	27	mir-199a	cisplatin
Cardiac myocytes response to hypoxic damage	28	mir-199a	taxol
Cardiac myocytes response to hypoxic damage	29	mir-199a	Etoposide
Cardiac myocytes response to hypoxic damage	30	mir-199a	H2O2
Cardiac myocytes response to hypoxic damage	31	mir-199a	cis-platinum
Cardiac myocytes response to hypoxic damage	32	mir-199a	gemcitabine
Cardiac myocytes response to hypoxic damage	33	mir-199a	Task
Cardiac myocytes response to hypoxic damage	34	mir-199a	Cyclic mechanical stress (CMS)
Cardiac myocytes response to hypoxic damage	35	mir-199a	NaCl
Cardiac myocytes response to hypoxic damage	36	mir-199a	iron- and aluminum-sulfate
Cardiac myocytes response to hypoxic damage	37	mir-199a	radiation
Cardiac myocytes response to hypoxic damage	38	mir-199a	Temozolomide
Cardiac myocytes response to hypoxic damage	39	mir-199a	cocaine
Cardiac myocytes response to hypoxic damage	40	mir-199a	Epigallocatechin gallate (EGCG)
Cardiac myocytes response to hypoxic damage	41	mir-199a	Mycobacterium leprae
Cardiac myocytes response to hypoxic damage	42	mir-199a	interleukin-6 (IL-6)
Cardiac myocytes response to hypoxic damage	43	mir-199a	hemin
Cardiac myocytes response to hypoxic damage	44	mir-199a	Arsenic trioxide
Cardiac myocytes response to hypoxic damage	45	mir-199a	LPS
Cardiac myocytes response to hypoxic damage	46	mir-199a	heat stress
Cardiac myocytes response to hypoxic damage	47	mir-199a	polyinosinic-polycytidylic acid
Cardiac myocytes response to hypoxic damage	48	mir-199a	genistein
Cardiac myocytes response to hypoxic damage	49	mir-199a	dexamethasone
Cardiac myocytes response to hypoxic damage	50	mir-199a	vincristine
Cardiac myocytes response to hypoxic damage	51	mir-199a	Capecitabine
Cardiac myocytes response to hypoxic damage	52	mir-199a	peptidoglycan
Cardiac myocytes response to hypoxic damage	53	mir-199a	hepatitis C virus (HCV)
Cardiac myocytes response to hypoxic damage	54	mir-199a	bleomycin
Cardiac myocytes response to hypoxic damage	55	mir-199a	adjuvant therapy
Cardiac myocytes response to hypoxic damage	56	mir-199a	unsaturated fatty acids
Cardiac myocytes response to hypoxic damage	57	mir-199a	arabinosylcytosine (Ara-C)
Cardiac myocytes response to hypoxic damage	58	mir-199a	daunorubicin
Cardiac myocytes response to hypoxic damage	59	mir-199a	cigarette smoke (CS)
Cardiac myocytes response to hypoxic damage	60	mir-199a	carboplatin/cisplatin with paclitaxel
Cardiac myocytes response to hypoxic damage	61	mir-199a	nicotine
Cardiac myocytes response to hypoxic damage	62	mir-199a	Human T-lymphotropic virus type 1 (HTLV-1)
Cardiac myocytes response to hypoxic damage	63	mir-199a	hydroxycamptothecin (HCPT)
Cardiac myocytes response to hypoxic damage	64	mir-199a	resistance exercise
Cardiac myocytes response to hypoxic damage	65	mir-199a	Mifepristone
Cardiac myocytes response to hypoxic damage	66	mir-199a	ICI-182780 (Fulvestrant)
Cardiac myocytes response to hypoxic damage	67	mir-199a	irinotecan (CPT-11)
Cardiac myocytes response to hypoxic damage	68	mir-199a	cetuximab (Caco-2 and HCT-116)
Cardiac myocytes response to hypoxic damage	69	mir-199a	fludarabine
Cardiac myocytes response to hypoxic damage	70	mir-199a	CagA
Cardiac myocytes response to hypoxic damage	71	mir-199a	UV radiation
Cardiac myocytes response to hypoxic damage	72	mir-199a	teniposide
Cardiac myocytes response to hypoxic damage	73	mir-199a	paclitaxel-carboplatin
Cardiac myocytes response to hypoxic damage	74	mir-199a	medroxyprogesterone acetate
Cardiac myocytes response to hypoxic damage	75	mir-199a	5-Aza-CdR
Cardiac myocytes response to hypoxic damage	76	mir-199a	hepatitis B virus (HBV)
Cardiac myocytes response to hypoxic damage	77	mir-199a	opioids
Cardiac myocytes response to hypoxic damage	78	mir-199a	alcohol
Cardiac myocytes response to hypoxic damage	79	mir-199a	DEN
Cardiac myocytes response to hypoxic damage	80	mir-199a	lithium
Cardiac myocytes response to hypoxic damage	81	mir-199a	phenylbutyric acid (PBA)
Cardiac myocytes response to hypoxic damage	82	mir-199a	DDP
Cardiac myocytes response to hypoxic damage	83	mir-199a	5-aza-2-deoxycytidine
Cardiac myocytes response to hypoxic damage	84	mir-199a	20-hydroxyecdysone
Cardiac myocytes response to hypoxic damage	85	mir-199a	Resveratrol
Cardiac myocytes response to hypoxic damage	86	mir-199a	TCPOBOP
Cardiac myocytes response to hypoxic damage	87	mir-199a	Sorafenib
Cardiac myocytes response to hypoxic damage	88	mir-199a	Glucocorticoids (GCs)
Cardiac myocytes response to hypoxic damage	89	mir-199a	paclitaxel
Cardiac myocytes response to hypoxic damage	90	mir-199a	GW4064
Cardiac myocytes response to hypoxic damage	91	mir-199a	Arsenic
Cardiac myocytes response to hypoxic damage	92	mir-199a	radical prostatectomy
Cardiac myocytes response to hypoxic damage	93	mir-199a	dioxin
Cardiac myocytes response to hypoxic damage	94	mir-199a	benzo(a)pyrene
Cardiac myocytes response to hypoxic damage	95	mir-199a	Omental fat
Cardiac myocytes response to hypoxic damage	96	mir-199a	topotecan
Cardiac myocytes response to hypoxic damage	97	mir-199a	diet
Cardiac myocytes response to hypoxic damage	98	mir-199a	paroxetine
Cardiac myocytes response to hypoxic damage	99	mir-199a	cyclophosphamide (CP)
Cardiac myocytes response to hypoxic damage	100	mir-199a	Interleukin (IL)-23
Cellular defense against exogenous stress and generalized cellular response to genotoxic oxidative	1	let-7g	H2O2
Cellular defense against exogenous stress and generalized cellular response to genotoxic oxidative	2	let-7i	H2O2
Cellular defense against exogenous stress and generalized cellular response to genotoxic oxidative	3	let-7a	H2O2
Cellular defense against exogenous stress and generalized cellular response to genotoxic oxidative	4	mir-26b	H2O2
Cellular defense against exogenous stress and generalized cellular response to genotoxic oxidative	5	mir-663	H2O2
Cellular defense against exogenous stress and generalized cellular response to genotoxic oxidative	6	mir-125b	H2O2
Cellular defense against exogenous stress and generalized cellular response to genotoxic oxidative	7	mir-222	H2O2
Cellular defense against exogenous stress and generalized cellular response to genotoxic oxidative	8	mir-100	H2O2
Cellular defense against exogenous stress and generalized cellular response to genotoxic oxidative	9	let-7d	Etoposide
Cellular defense against exogenous stress and generalized cellular response to genotoxic oxidative	10	mir-24	Etoposide
Cellular defense against exogenous stress and generalized cellular response to genotoxic oxidative	11	mir-26b	cetuximab (Caco-2 and HCT-116)
Cellular defense against exogenous stress and generalized cellular response to genotoxic oxidative	12	let-7d	cetuximab (Caco-2 and HCT-116)
Cellular defense against exogenous stress and generalized cellular response to genotoxic oxidative	13	let-7g	cetuximab (Caco-2 and HCT-116)
Cellular defense against exogenous stress and generalized cellular response to genotoxic oxidative	14	mir-638	cetuximab (Caco-2 and HCT-116)
Cellular defense against exogenous stress and generalized cellular response to genotoxic oxidative	15	let-7i	cetuximab (Caco-2 and HCT-116)
Cellular defense against exogenous stress and generalized cellular response to genotoxic oxidative	16	let-7b	cetuximab (Caco-2 and HCT-116)
Cellular defense against exogenous stress and generalized cellular response to genotoxic oxidative	17	mir-222	cetuximab (Caco-2 and HCT-116)
Cellular defense against exogenous stress and generalized cellular response to genotoxic oxidative	18	mir-21	cetuximab (Caco-2 and HCT-116)
Cellular defense against exogenous stress and generalized cellular response to genotoxic oxidative	19	let-7a	cetuximab (Caco-2 and HCT-116)
Cellular defense against exogenous stress and generalized cellular response to genotoxic oxidative	20	let-7e	cetuximab (Caco-2 and HCT-116)
Cellular defense against exogenous stress and generalized cellular response to genotoxic oxidative	21	mir-663	cetuximab (Caco-2 and HCT-116)
Cellular defense against exogenous stress and generalized cellular response to genotoxic oxidative	22	mir-100	cetuximab (Caco-2 and HCT-116)
Cellular defense against exogenous stress and generalized cellular response to genotoxic oxidative	23	mir-125b	cetuximab (Caco-2 and HCT-116)
Cellular defense against exogenous stress and generalized cellular response to genotoxic oxidative	24	mir-15b	cetuximab (Caco-2 and HCT-116)
Cellular defense against exogenous stress and generalized cellular response to genotoxic oxidative	25	mir-24	cetuximab (Caco-2 and HCT-116)
Cellular defense against exogenous stress and generalized cellular response to genotoxic oxidative	26	mir-26b	Cyclic mechanical stress (CMS)
Cellular defense against exogenous stress and generalized cellular response to genotoxic oxidative	27	let-7d	Cyclic mechanical stress (CMS)
Cellular defense against exogenous stress and generalized cellular response to genotoxic oxidative	28	let-7g	Cyclic mechanical stress (CMS)
Cellular defense against exogenous stress and generalized cellular response to genotoxic oxidative	29	mir-638	Cyclic mechanical stress (CMS)
Cellular defense against exogenous stress and generalized cellular response to genotoxic oxidative	30	let-7i	Cyclic mechanical stress (CMS)
Cellular defense against exogenous stress and generalized cellular response to genotoxic oxidative	31	let-7b	Cyclic mechanical stress (CMS)
Cellular defense against exogenous stress and generalized cellular response to genotoxic oxidative	32	mir-222	Cyclic mechanical stress (CMS)
Cellular defense against exogenous stress and generalized cellular response to genotoxic oxidative	33	mir-21	Cyclic mechanical stress (CMS)
Cellular defense against exogenous stress and generalized cellular response to genotoxic oxidative	34	let-7a	Cyclic mechanical stress (CMS)
Cellular defense against exogenous stress and generalized cellular response to genotoxic oxidative	35	let-7e	Cyclic mechanical stress (CMS)
Cellular defense against exogenous stress and generalized cellular response to genotoxic oxidative	36	mir-663	Cyclic mechanical stress (CMS)
Cellular defense against exogenous stress and generalized cellular response to genotoxic oxidative	37	mir-100	Cyclic mechanical stress (CMS)
Cellular defense against exogenous stress and generalized cellular response to genotoxic oxidative	38	mir-125b	Cyclic mechanical stress (CMS)
Cellular defense against exogenous stress and generalized cellular response to genotoxic oxidative	39	mir-15b	Cyclic mechanical stress (CMS)
Cellular defense against exogenous stress and generalized cellular response to genotoxic oxidative	40	mir-24	Cyclic mechanical stress (CMS)
Cellular defense against exogenous stress and generalized cellular response to genotoxic oxidative	41	mir-26b	radical prostatectomy
Cellular defense against exogenous stress and generalized cellular response to genotoxic oxidative	42	let-7d	radical prostatectomy
Cellular defense against exogenous stress and generalized cellular response to genotoxic oxidative	43	let-7g	radical prostatectomy
Cellular defense against exogenous stress and generalized cellular response to genotoxic oxidative	44	mir-638	radical prostatectomy
Cellular defense against exogenous stress and generalized cellular response to genotoxic oxidative	45	let-7i	radical prostatectomy
Cellular defense against exogenous stress and generalized cellular response to genotoxic oxidative	46	let-7b	radical prostatectomy
Cellular defense against exogenous stress and generalized cellular response to genotoxic oxidative	47	mir-222	radical prostatectomy
Cellular defense against exogenous stress and generalized cellular response to genotoxic oxidative	48	mir-21	radical prostatectomy
Cellular defense against exogenous stress and generalized cellular response to genotoxic oxidative	49	let-7a	radical prostatectomy
Cellular defense against exogenous stress and generalized cellular response to genotoxic oxidative	50	let-7e	radical prostatectomy
Cellular defense against exogenous stress and generalized cellular response to genotoxic oxidative	51	mir-663	radical prostatectomy
Cellular defense against exogenous stress and generalized cellular response to genotoxic oxidative	52	mir-100	radical prostatectomy
Cellular defense against exogenous stress and generalized cellular response to genotoxic oxidative	53	mir-125b	radical prostatectomy
Cellular defense against exogenous stress and generalized cellular response to genotoxic oxidative	54	mir-15b	radical prostatectomy
Cellular defense against exogenous stress and generalized cellular response to genotoxic oxidative	55	mir-24	radical prostatectomy
Cellular defense against exogenous stress and generalized cellular response to genotoxic oxidative	56	mir-26b	adjuvant therapy
Cellular defense against exogenous stress and generalized cellular response to genotoxic oxidative	57	let-7d	adjuvant therapy
Cellular defense against exogenous stress and generalized cellular response to genotoxic oxidative	58	let-7g	adjuvant therapy
Cellular defense against exogenous stress and generalized cellular response to genotoxic oxidative	59	mir-638	adjuvant therapy
Cellular defense against exogenous stress and generalized cellular response to genotoxic oxidative	60	let-7i	adjuvant therapy
Cellular defense against exogenous stress and generalized cellular response to genotoxic oxidative	61	let-7b	adjuvant therapy
Cellular defense against exogenous stress and generalized cellular response to genotoxic oxidative	62	mir-222	adjuvant therapy
Cellular defense against exogenous stress and generalized cellular response to genotoxic oxidative	63	mir-21	adjuvant therapy
Cellular defense against exogenous stress and generalized cellular response to genotoxic oxidative	64	let-7a	adjuvant therapy
Cellular defense against exogenous stress and generalized cellular response to genotoxic oxidative	65	let-7e	adjuvant therapy
Cellular defense against exogenous stress and generalized cellular response to genotoxic oxidative	66	mir-663	adjuvant therapy
Cellular defense against exogenous stress and generalized cellular response to genotoxic oxidative	67	mir-100	adjuvant therapy
Cellular defense against exogenous stress and generalized cellular response to genotoxic oxidative	68	mir-125b	adjuvant therapy
Cellular defense against exogenous stress and generalized cellular response to genotoxic oxidative	69	mir-15b	adjuvant therapy
Cellular defense against exogenous stress and generalized cellular response to genotoxic oxidative	70	mir-24	adjuvant therapy
Cellular defense against exogenous stress and generalized cellular response to genotoxic oxidative	71	mir-26b	Stress
Cellular defense against exogenous stress and generalized cellular response to genotoxic oxidative	72	let-7d	Stress
Cellular defense against exogenous stress and generalized cellular response to genotoxic oxidative	73	let-7g	Stress
Cellular defense against exogenous stress and generalized cellular response to genotoxic oxidative	74	mir-638	Stress
Cellular defense against exogenous stress and generalized cellular response to genotoxic oxidative	75	let-7i	Stress
Cellular defense against exogenous stress and generalized cellular response to genotoxic oxidative	76	let-7b	Stress
Cellular defense against exogenous stress and generalized cellular response to genotoxic oxidative	77	mir-222	Stress
Cellular defense against exogenous stress and generalized cellular response to genotoxic oxidative	78	mir-21	Stress
Cellular defense against exogenous stress and generalized cellular response to genotoxic oxidative	79	let-7a	Stress
Cellular defense against exogenous stress and generalized cellular response to genotoxic oxidative	80	let-7e	Stress
Cellular defense against exogenous stress and generalized cellular response to genotoxic oxidative	81	mir-663	Stress
Cellular defense against exogenous stress and generalized cellular response to genotoxic oxidative	82	mir-100	Stress
Cellular defense against exogenous stress and generalized cellular response to genotoxic oxidative	83	mir-125b	Stress
Cellular defense against exogenous stress and generalized cellular response to genotoxic oxidative	84	mir-15b	Stress
Cellular defense against exogenous stress and generalized cellular response to genotoxic oxidative	85	mir-24	Stress
Cellular defense against exogenous stress and generalized cellular response to genotoxic oxidative	86	mir-26b	unsaturated fatty acids
Cellular defense against exogenous stress and generalized cellular response to genotoxic oxidative	87	let-7d	unsaturated fatty acids
Cellular defense against exogenous stress and generalized cellular response to genotoxic oxidative	88	let-7g	unsaturated fatty acids
Cellular defense against exogenous stress and generalized cellular response to genotoxic oxidative	89	mir-638	unsaturated fatty acids
Cellular defense against exogenous stress and generalized cellular response to genotoxic oxidative	90	let-7i	unsaturated fatty acids
Cellular defense against exogenous stress and generalized cellular response to genotoxic oxidative	91	let-7b	unsaturated fatty acids
Cellular defense against exogenous stress and generalized cellular response to genotoxic oxidative	92	mir-222	unsaturated fatty acids
Cellular defense against exogenous stress and generalized cellular response to genotoxic oxidative	93	mir-21	unsaturated fatty acids
Cellular defense against exogenous stress and generalized cellular response to genotoxic oxidative	94	let-7a	unsaturated fatty acids
Cellular defense against exogenous stress and generalized cellular response to genotoxic oxidative	95	let-7e	unsaturated fatty acids
Cellular defense against exogenous stress and generalized cellular response to genotoxic oxidative	96	mir-663	unsaturated fatty acids
Cellular defense against exogenous stress and generalized cellular response to genotoxic oxidative	97	mir-100	unsaturated fatty acids
Cellular defense against exogenous stress and generalized cellular response to genotoxic oxidative	98	mir-125b	unsaturated fatty acids
Cellular defense against exogenous stress and generalized cellular response to genotoxic oxidative	99	mir-15b	unsaturated fatty acids
Cellular defense against exogenous stress and generalized cellular response to genotoxic oxidative	100	mir-24	unsaturated fatty acids
Cellular responses to hyperthermia stress	1	mir-382	interleukin-6 (IL-6)
Cellular responses to hyperthermia stress	2	mir-138	interleukin-6 (IL-6)
Cellular responses to hyperthermia stress	3	mir-452	interleukin-6 (IL-6)
Cellular responses to hyperthermia stress	4	mir-196b	interleukin-6 (IL-6)
Cellular responses to hyperthermia stress	5	mir-7	interleukin-6 (IL-6)
Cellular responses to hyperthermia stress	6	mir-125b	interleukin-6 (IL-6)
Cellular responses to hyperthermia stress	7	mir-382	opioids
Cellular responses to hyperthermia stress	8	mir-138	opioids
Cellular responses to hyperthermia stress	9	mir-452	opioids
Cellular responses to hyperthermia stress	10	mir-196b	opioids
Cellular responses to hyperthermia stress	11	mir-7	opioids
Cellular responses to hyperthermia stress	12	mir-125b	opioids
Cellular responses to hyperthermia stress	13	mir-382	Capecitabine
Cellular responses to hyperthermia stress	14	mir-138	Capecitabine
Cellular responses to hyperthermia stress	15	mir-452	Capecitabine
Cellular responses to hyperthermia stress	16	mir-196b	Capecitabine
Cellular responses to hyperthermia stress	17	mir-7	Capecitabine
Cellular responses to hyperthermia stress	18	mir-125b	Capecitabine
Cellular responses to hyperthermia stress	19	mir-382	iron- and aluminum-sulfate
Cellular responses to hyperthermia stress	20	mir-138	iron- and aluminum-sulfate
Cellular responses to hyperthermia stress	21	mir-452	iron- and aluminum-sulfate
Cellular responses to hyperthermia stress	22	mir-196b	iron- and aluminum-sulfate
Cellular responses to hyperthermia stress	23	mir-7	iron- and aluminum-sulfate
Cellular responses to hyperthermia stress	24	mir-125b	iron- and aluminum-sulfate
Cellular responses to hyperthermia stress	25	mir-382	vincristine
Cellular responses to hyperthermia stress	26	mir-138	vincristine
Cellular responses to hyperthermia stress	27	mir-452	vincristine
Cellular responses to hyperthermia stress	28	mir-196b	vincristine
Cellular responses to hyperthermia stress	29	mir-7	vincristine
Cellular responses to hyperthermia stress	30	mir-125b	vincristine
Cellular responses to hyperthermia stress	31	mir-382	carboplatin/cisplatin with paclitaxel
Cellular responses to hyperthermia stress	32	mir-138	carboplatin/cisplatin with paclitaxel
Cellular responses to hyperthermia stress	33	mir-452	carboplatin/cisplatin with paclitaxel
Cellular responses to hyperthermia stress	34	mir-196b	carboplatin/cisplatin with paclitaxel
Cellular responses to hyperthermia stress	35	mir-7	carboplatin/cisplatin with paclitaxel
Cellular responses to hyperthermia stress	36	mir-125b	carboplatin/cisplatin with paclitaxel
Cellular responses to hyperthermia stress	37	mir-382	daunorubicin
Cellular responses to hyperthermia stress	38	mir-138	daunorubicin
Cellular responses to hyperthermia stress	39	mir-452	daunorubicin
Cellular responses to hyperthermia stress	40	mir-196b	daunorubicin
Cellular responses to hyperthermia stress	41	mir-7	daunorubicin
Cellular responses to hyperthermia stress	42	mir-125b	daunorubicin
Cellular responses to hyperthermia stress	43	mir-382	Imatinib
Cellular responses to hyperthermia stress	44	mir-138	Imatinib
Cellular responses to hyperthermia stress	45	mir-452	Imatinib
Cellular responses to hyperthermia stress	46	mir-196b	Imatinib
Cellular responses to hyperthermia stress	47	mir-7	Imatinib
Cellular responses to hyperthermia stress	48	mir-125b	Imatinib
Cellular responses to hyperthermia stress	49	mir-382	hydroxycamptothecin (HCPT)
Cellular responses to hyperthermia stress	50	mir-138	hydroxycamptothecin (HCPT)
Cellular responses to hyperthermia stress	51	mir-452	hydroxycamptothecin (HCPT)
Cellular responses to hyperthermia stress	52	mir-196b	hydroxycamptothecin (HCPT)
Cellular responses to hyperthermia stress	53	mir-7	hydroxycamptothecin (HCPT)
Cellular responses to hyperthermia stress	54	mir-125b	hydroxycamptothecin (HCPT)
Cellular responses to hyperthermia stress	55	mir-382	Etoposide
Cellular responses to hyperthermia stress	56	mir-138	Etoposide
Cellular responses to hyperthermia stress	57	mir-452	Etoposide
Cellular responses to hyperthermia stress	58	mir-196b	Etoposide
Cellular responses to hyperthermia stress	59	mir-7	Etoposide
Cellular responses to hyperthermia stress	60	mir-125b	Etoposide
Cellular responses to hyperthermia stress	61	mir-382	hepatitis C virus (HCV)
Cellular responses to hyperthermia stress	62	mir-138	hepatitis C virus (HCV)
Cellular responses to hyperthermia stress	63	mir-452	hepatitis C virus (HCV)
Cellular responses to hyperthermia stress	64	mir-196b	hepatitis C virus (HCV)
Cellular responses to hyperthermia stress	65	mir-7	hepatitis C virus (HCV)
Cellular responses to hyperthermia stress	66	mir-125b	hepatitis C virus (HCV)
Cellular responses to hyperthermia stress	67	mir-382	radiation
Cellular responses to hyperthermia stress	68	mir-138	radiation
Cellular responses to hyperthermia stress	69	mir-452	radiation
Cellular responses to hyperthermia stress	70	mir-196b	radiation
Cellular responses to hyperthermia stress	71	mir-7	radiation
Cellular responses to hyperthermia stress	72	mir-125b	radiation
Cellular responses to hyperthermia stress	73	mir-382	hypoxia
Cellular responses to hyperthermia stress	74	mir-138	hypoxia
Cellular responses to hyperthermia stress	75	mir-452	hypoxia
Cellular responses to hyperthermia stress	76	mir-196b	hypoxia
Cellular responses to hyperthermia stress	77	mir-7	hypoxia
Cellular responses to hyperthermia stress	78	mir-125b	hypoxia
Cellular responses to hyperthermia stress	79	mir-382	docetaxel
Cellular responses to hyperthermia stress	80	mir-138	docetaxel
Cellular responses to hyperthermia stress	81	mir-452	docetaxel
Cellular responses to hyperthermia stress	82	mir-196b	docetaxel
Cellular responses to hyperthermia stress	83	mir-7	docetaxel
Cellular responses to hyperthermia stress	84	mir-125b	docetaxel
Cellular responses to hyperthermia stress	85	mir-28	heat stress
Cellular responses to hyperthermia stress	86	mir-150	heat stress
Cellular responses to hyperthermia stress	87	mir-19b	heat stress
Cellular responses to hyperthermia stress	88	mir-181b	heat stress
Cellular responses to hyperthermia stress	89	mir-323	heat stress
Cellular responses to hyperthermia stress	90	mir-181c	heat stress
Cellular responses to hyperthermia stress	91	mir-181d	heat stress
Cellular responses to hyperthermia stress	92	mir-92a	heat stress
Cellular responses to hyperthermia stress	93	mir-100	heat stress
Cellular responses to hyperthermia stress	94	mir-99a	heat stress
Cellular responses to hyperthermia stress	95	mir-126	heat stress
Cellular responses to hyperthermia stress	96	mir-106b	heat stress
Cellular responses to hyperthermia stress	97	mir-181a	heat stress
Cellular responses to hyperthermia stress	98	mir-195	heat stress
Cellular responses to hyperthermia stress	99	mir-29c	heat stress
Cellular responses to hyperthermia stress	100	mir-141	heat stress
Cellular responses to osmotic stress	1	mir-200b	paclitaxel-carboplatin
Cellular responses to osmotic stress	2	mir-200b	cigarette smoke (CS)
Cellular responses to osmotic stress	3	mir-200b	hydroxycamptothecin (HCPT)
Cellular responses to osmotic stress	4	mir-200b	cisplatin
Cellular responses to osmotic stress	5	mir-200b	docetaxel
Cellular responses to osmotic stress	6	mir-200b	hypoxia
Cellular responses to osmotic stress	7	mir-200b	adriamycin
Cellular responses to osmotic stress	8	mir-200b	gemcitabine
Cellular responses to osmotic stress	9	mir-200b	5-fluorouracil
Cellular responses to osmotic stress	10	mir-200b	Estradiol (E2)
Cellular responses to osmotic stress	11	mir-200b	DDP
Cellular responses to osmotic stress	12	mir-200b	cis-platinum
Cellular responses to osmotic stress	13	mir-200b	carboplatin/cisplatin with paclitaxel
Cellular responses to osmotic stress	14	mir-200b	paclitaxel
Cellular responses to osmotic stress	15	mir-200b	topotecan
Cellular responses to osmotic stress	16	mir-200c	NaCl
Cellular responses to osmotic stress	17	mir-200b	nicotine
Cellular responses to osmotic stress	18	mir-200a	NaCl
Cellular responses to osmotic stress	19	mir-200b	benzo(a)pyrene
Cellular responses to osmotic stress	20	mir-200b	environment changes
Cellular responses to osmotic stress	21	mir-200b	curcumin
Cellular responses to osmotic stress	22	mir-200b	3,3-Diindolylmethane
Cellular responses to osmotic stress	23	mir-141	NaCl
Cellular responses to osmotic stress	24	mir-200b	CoCl(2)
Cellular responses to osmotic stress	25	mir-200b	CagA
Cellular responses to osmotic stress	26	mir-200b	Trastuzumab
Cellular responses to osmotic stress	27	mir-200b	endocrine
Cellular responses to osmotic stress	28	mir-429	NaCl
Cellular responses to osmotic stress	29	mir-213	NaCl
Cellular responses to osmotic stress	30	mir-200b	Tamoxifen
Cellular responses to osmotic stress	31	mir-563	NaCl
Cellular responses to osmotic stress	32	mir-31	NaCl
Cellular responses to osmotic stress	33	mir-16	NaCl
Cellular responses to osmotic stress	34	mir-200b	17beta-estradiol
Cellular responses to osmotic stress	35	let-7g	NaCl
Cellular responses to osmotic stress	36	mir-374a	NaCl
Cellular responses to osmotic stress	37	mir-181b	NaCl
Cellular responses to osmotic stress	38	mir-203	NaCl
Cellular responses to osmotic stress	39	let-7f	NaCl
Cellular responses to osmotic stress	40	mir-502	NaCl
Cellular responses to osmotic stress	41	mir-200b	VP-16
Cellular responses to osmotic stress	42	mir-200b	5-aza-2-deoxycytidine
Cellular responses to osmotic stress	43	mir-194	NaCl
Cellular responses to osmotic stress	44	mir-27a	NaCl
Cellular responses to osmotic stress	45	let-7c	NaCl
Cellular responses to osmotic stress	46	mir-106a	NaCl
Cellular responses to osmotic stress	47	mir-205	NaCl
Cellular responses to osmotic stress	48	mir-200b	radiation
Cellular responses to osmotic stress	49	mir-98	NaCl
Cellular responses to osmotic stress	50	mir-143	NaCl
Cellular responses to osmotic stress	51	mir-195	NaCl
Cellular responses to osmotic stress	52	mir-192	NaCl
Cellular responses to osmotic stress	53	mir-200b	metformin
Cellular responses to osmotic stress	54	mir-200b	UV radiation
Cellular responses to osmotic stress	55	mir-93	NaCl
Cellular responses to osmotic stress	56	mir-200b	fulvestrant
Cellular responses to osmotic stress	57	mir-126	NaCl
Cellular responses to osmotic stress	58	mir-196a	NaCl
Cellular responses to osmotic stress	59	mir-373	NaCl
Cellular responses to osmotic stress	60	let-7a	NaCl
Cellular responses to osmotic stress	61	mir-424	NaCl
Cellular responses to osmotic stress	62	mir-210	NaCl
Cellular responses to osmotic stress	63	mir-200b	5-Aza-CdR
Cellular responses to osmotic stress	64	mir-125a	NaCl
Cellular responses to osmotic stress	65	mir-331	NaCl
Cellular responses to osmotic stress	66	mir-103	NaCl
Cellular responses to osmotic stress	67	mir-222	NaCl
Cellular responses to osmotic stress	68	mir-34a	NaCl
Cellular responses to osmotic stress	69	mir-155	NaCl
Cellular responses to osmotic stress	70	mir-21	NaCl
Cellular responses to osmotic stress	71	mir-181a	NaCl
Cellular responses to osmotic stress	72	let-7e	NaCl
Cellular responses to osmotic stress	73	mir-146a	NaCl
Cellular responses to osmotic stress	74	let-7d	NaCl
Cellular responses to osmotic stress	75	mir-374c	NaCl
Cellular responses to osmotic stress	76	mir-371	NaCl
Cellular responses to osmotic stress	77	mir-99b	NaCl
Cellular responses to osmotic stress	78	mir-20a	NaCl
Cellular responses to osmotic stress	79	mir-101	NaCl
Cellular responses to osmotic stress	80	mir-122a	NaCl
Cellular responses to osmotic stress	81	mir-185	NaCl
Cellular responses to osmotic stress	82	mir-197	NaCl
Cellular responses to osmotic stress	83	mir-100	NaCl
Cellular responses to osmotic stress	84	mir-302b	NaCl
Cellular responses to osmotic stress	85	mir-1	NaCl
Cellular responses to osmotic stress	86	mir-107	NaCl
Cellular responses to osmotic stress	87	mir-199a	NaCl
Cellular responses to osmotic stress	88	mir-221	NaCl
Cellular responses to osmotic stress	89	mir-19a	NaCl
Cellular responses to osmotic stress	90	mir-191	NaCl
Cellular responses to osmotic stress	91	mir-148a	NaCl
Cellular responses to osmotic stress	92	mir-145	NaCl
Cellular responses to osmotic stress	93	mir-7	NaCl
Cellular responses to osmotic stress	94	mir-204	NaCl
Cellular responses to osmotic stress	95	mir-27b	NaCl
Cellular responses to osmotic stress	96	mir-200b	taxol
Cellular responses to osmotic stress	97	mir-124b	NaCl
Cellular responses to osmotic stress	98	mir-147	NaCl
Cellular responses to osmotic stress	99	mir-135b	NaCl
Cellular responses to osmotic stress	100	mir-149	NaCl
Cellular senescence	1	mir-34c	aminoglycoside
Cellular senescence	2	mir-34b	aminoglycoside
Cellular senescence	3	mir-34a	aminoglycoside
Cellular senescence	4	mir-34c	taxane
Cellular senescence	5	mir-34b	taxane
Cellular senescence	6	mir-34a	taxane
Cellular senescence	7	mir-34c	UV radiation
Cellular senescence	8	mir-34b	UV radiation
Cellular senescence	9	mir-34a	UV radiation
Cellular senescence	10	mir-34c	Arsenic
Cellular senescence	11	mir-34b	Arsenic
Cellular senescence	12	mir-34a	Arsenic
Cellular senescence	13	mir-34c	Imatinib
Cellular senescence	14	mir-34b	Imatinib
Cellular senescence	15	mir-34a	Imatinib
Cellular senescence	16	mir-34c	5-aza-2-deoxycytidine
Cellular senescence	17	mir-34b	5-aza-2-deoxycytidine
Cellular senescence	18	mir-34a	5-aza-2-deoxycytidine
Cellular senescence	19	mir-34c	GW4064
Cellular senescence	20	mir-34b	GW4064
Cellular senescence	21	mir-34a	GW4064
Cellular senescence	22	mir-34c	lithium
Cellular senescence	23	mir-34b	lithium
Cellular senescence	24	mir-34a	lithium
Cellular senescence	25	mir-34c	Epigallocatechin gallate (EGCG)
Cellular senescence	26	mir-34b	Epigallocatechin gallate (EGCG)
Cellular senescence	27	mir-34a	Epigallocatechin gallate (EGCG)
Cellular senescence	28	mir-34c	Sorafenib
Cellular senescence	29	mir-34b	Sorafenib
Cellular senescence	30	mir-34a	Sorafenib
Cellular senescence	31	mir-34c	topotecan
Cellular senescence	32	mir-34b	topotecan
Cellular senescence	33	mir-34a	topotecan
Cellular senescence	34	mir-34c	cigarette smoke (CS)
Cellular senescence	35	mir-34b	cigarette smoke (CS)
Cellular senescence	36	mir-34a	cigarette smoke (CS)
Cellular senescence	37	mir-34c	TCPOBOP
Cellular senescence	38	mir-34b	TCPOBOP
Cellular senescence	39	mir-34a	TCPOBOP
Cellular senescence	40	mir-34c	trichostatin A
Cellular senescence	41	mir-34b	trichostatin A
Cellular senescence	42	mir-34a	trichostatin A
Cellular senescence	43	mir-34c	benzo(a)pyrene
Cellular senescence	44	mir-34b	benzo(a)pyrene
Cellular senescence	45	mir-34a	benzo(a)pyrene
Cellular senescence	46	mir-34c	genistein
Cellular senescence	47	mir-34b	genistein
Cellular senescence	48	mir-34a	genistein
Cellular senescence	49	mir-34c	IFNa-2b/ribavirin
Cellular senescence	50	mir-34b	IFNa-2b/ribavirin
Cellular senescence	51	mir-34a	IFNa-2b/ribavirin
Cellular senescence	52	mir-34c	DEN
Cellular senescence	53	mir-34b	DEN
Cellular senescence	54	mir-34a	DEN
Cellular senescence	55	mir-34c	5-Aza-CdR
Cellular senescence	56	mir-34b	5-Aza-CdR
Cellular senescence	57	mir-34a	5-Aza-CdR
Cellular senescence	58	mir-34c	folate
Cellular senescence	59	mir-34b	folate
Cellular senescence	60	mir-34a	folate
Cellular senescence	61	mir-34c	docetaxel
Cellular senescence	62	mir-34b	docetaxel
Cellular senescence	63	mir-34a	docetaxel
Cellular senescence	64	mir-34c	Mifepristone
Cellular senescence	65	mir-34b	Mifepristone
Cellular senescence	66	mir-34a	Mifepristone
Cellular senescence	67	mir-34c	Tomudex
Cellular senescence	68	mir-34b	Tomudex
Cellular senescence	69	mir-34a	Tomudex
Cellular senescence	70	mir-34c	Estradiol (E2)
Cellular senescence	71	mir-34b	Estradiol (E2)
Cellular senescence	72	mir-34a	Estradiol (E2)
Cellular senescence	73	mir-34c	Resveratrol
Cellular senescence	74	mir-34b	Resveratrol
Cellular senescence	75	mir-34a	Resveratrol
Cellular senescence	76	mir-34c	dioxin
Cellular senescence	77	mir-34b	dioxin
Cellular senescence	78	mir-34a	dioxin
Cellular senescence	79	mir-34c	curcumin
Cellular senescence	80	mir-34b	curcumin
Cellular senescence	81	mir-34a	curcumin
Cellular senescence	82	mir-34c	DDP
Cellular senescence	83	mir-34b	DDP
Cellular senescence	84	mir-34a	DDP
Cellular senescence	85	mir-34c	cocaine
Cellular senescence	86	mir-34b	cocaine
Cellular senescence	87	mir-34a	cocaine
Cellular senescence	88	mir-34c	17beta-estradiol
Cellular senescence	89	mir-34b	17beta-estradiol
Cellular senescence	90	mir-34a	17beta-estradiol
Cellular senescence	91	mir-34c	3,3-Diindolylmethane
Cellular senescence	92	mir-34b	3,3-Diindolylmethane
Cellular senescence	93	mir-34a	3,3-Diindolylmethane
Cellular senescence	94	mir-34c	Tamoxifen
Cellular senescence	95	mir-34b	Tamoxifen
Cellular senescence	96	mir-34a	Tamoxifen
Cellular senescence	97	mir-34c	Etoposide
Cellular senescence	98	mir-34b	Etoposide
Cellular senescence	99	mir-34a	Etoposide
[truncated: 7,701 more rows]
